# Supplementary material for: RNA editing increases the nucleotide diversity of SARS-CoV-2 in human host cells
Source: PLoS Genet. 2022 Mar 30;18(3):e1010130. doi: 10.1371/journal.pgen.1010130 (PMC9000099; doi:10.1371/journal.pgen.1010130)
Supplement: S1 Table — (XLSX) [file pgen.1010130.s004.xlsx]

## Sheet: Sheet1
Table S1. Summary of metatranscriptomic datasets used in this study.
Project	Sample accession	LibraryLayout	CleanReads	ReadLength	SARS-CoV-2 reads	Isolation_sorce	Link	Note
SRP242226	SRR10903401	PAIRED	881688	138.49	26690	bronchoalveolar lavage fluid(BALF)	https://trace.ncbi.nlm.nih.gov/Traces/study/?acc=SRP242226&o=acc_s%3Aa	AG/TC enriched
SRP242226	SRR10903402	PAIRED	617919	138.56	104306	bronchoalveolar lavage fluid(BALF)	https://trace.ncbi.nlm.nih.gov/Traces/study/?acc=SRP242226&o=acc_s%3Aa	AG/TC enriched
SRP248092	SRR11059942	PAIRED	137372	144.52	115822	bronchoalveolar lavage fluid(BALF)	https://trace.ncbi.nlm.nih.gov/Traces/study/?acc=SRP248092&o=acc_s%3Aa	AG/TC enriched
SRP248092	SRR11059944	PAIRED	881870	100.73	859840	bronchoalveolar lavage fluid(BALF)	https://trace.ncbi.nlm.nih.gov/Traces/study/?acc=SRP248092&o=acc_s%3Aa	AG/TC enriched
SRP248092	SRR11059945	PAIRED	145482	100.83	110998	bronchoalveolar lavage fluid(BALF)	https://trace.ncbi.nlm.nih.gov/Traces/study/?acc=SRP248092&o=acc_s%3Aa	AG/TC enriched
SRP248092	SRR11059946	PAIRED	5104752	100.72	4796888	bronchoalveolar lavage fluid(BALF)	https://trace.ncbi.nlm.nih.gov/Traces/study/?acc=SRP248092&o=acc_s%3Aa	AG/TC enriched
SRP248092	SRR11059947	PAIRED	58429100	100.79	57671380	bronchoalveolar lavage fluid(BALF)	https://trace.ncbi.nlm.nih.gov/Traces/study/?acc=SRP248092&o=acc_s%3Aa	AG/TC enriched
PRJCA002326	CRR119894	PAIRED	16527728	138.33	16479448	bronchoalveolar lavage fluid(BALF)	https://ngdc.cncb.ac.cn/gsa/browse/CRA002390	AG/TC enriched
PRJCA002326	CRR119895	PAIRED	7196760	139.34	7195606	bronchoalveolar lavage fluid(BALF)	https://ngdc.cncb.ac.cn/gsa/browse/CRA002390	AG/TC enriched
PRJCA002326	CRR119896	PAIRED	9331348	139.34	9297618	bronchoalveolar lavage fluid(BALF)	https://ngdc.cncb.ac.cn/gsa/browse/CRA002390	AG/TC enriched
PRJCA002326	CRR119897	PAIRED	4424352	140.57	4423254	bronchoalveolar lavage fluid(BALF)	https://ngdc.cncb.ac.cn/gsa/browse/CRA002390	AG/TC enriched
PRJCA002202	CRR125934	PAIRED	1743952	140.41	1743332	bronchoalveolar lavage fluid(BALF)	https://ngdc.cncb.ac.cn/gsa/browse/CRA002475	AG/TC < 50%
PRJCA002202	CRR125935	PAIRED	5424378	142.26	5423034	bronchoalveolar lavage fluid(BALF)	https://ngdc.cncb.ac.cn/gsa/browse/CRA002475	No SNVs detected
PRJCA002202	CRR125936	PAIRED	2240710	136.9	2236956	bronchoalveolar lavage fluid(BALF)	https://ngdc.cncb.ac.cn/gsa/browse/CRA002475	AG/TC enriched
PRJCA002202	CRR125937	PAIRED	1089450	136.57	1087824	bronchoalveolar lavage fluid(BALF)	https://ngdc.cncb.ac.cn/gsa/browse/CRA002475	AG/TC enriched
PRJCA002202	CRR125938	PAIRED	21478076	97.21	21473310	bronchoalveolar lavage fluid(BALF)	https://ngdc.cncb.ac.cn/gsa/browse/CRA002475	AG/TC enriched
PRJCA002202	CRR125939	PAIRED	40954274	100.46	40945118	bronchoalveolar lavage fluid(BALF)	https://ngdc.cncb.ac.cn/gsa/browse/CRA002475	AG/TC enriched
PRJCA002202	CRR125940	PAIRED	53475006	100.25	53462978	bronchoalveolar lavage fluid(BALF)	https://ngdc.cncb.ac.cn/gsa/browse/CRA002475	AG/TC enriched
PRJCA002202	CRR125941	PAIRED	67127546	100.73	67112808	bronchoalveolar lavage fluid(BALF)	https://ngdc.cncb.ac.cn/gsa/browse/CRA002475	AG/TC enriched
