# Supplementary material for: RNA editing increases the nucleotide diversity of SARS-CoV-2 in human host cells
Source: PLoS Genet. 2022 Mar 30;18(3):e1010130. doi: 10.1371/journal.pgen.1010130 (PMC9000099; doi:10.1371/journal.pgen.1010130)
Supplement: S2 Table — Sheet 1: Annotation of 144 high-confidence RNA editing sites; Sheet 2: The numbers of the high-confidence editing sites and related edited reads in each sample; Sheet 3: Details of all potential A-to-I RNA editing (A>G/T>C) calls in each sample; and Sheet 4: Details of all SNVs types (including A>G/T>C) in each sample. (XLSX) [file pgen.1010130.s005.xlsx]

## Sheet: high-confidence RNA editing
Table S2. Information about A-to-I RNA editing events detected in this study.
Position	Ref	Alt	Gene	Variant_Classification	AA_Change	bindingScore	secondary_structure
628	T	C	ORF1ab	synonymous	p.V121V	0.0136877	NA
916	A	G	ORF1ab	synonymous	p.E217E	0.037771	0.035238
1216	T	C	ORF1ab	synonymous	p.L317L	0.0244387	1.08532
1615	T	C	ORF1ab	synonymous	p.L450L	0.856752	0.107182
1618	T	C	ORF1ab	synonymous	p.L451L	0.763932	1.63151
1635	A	G	ORF1ab	nonsynonymous	p.E457G	0.854816	0.001175
2493	A	G	ORF1ab	nonsynonymous	p.E743G	0.00592436	0.106007
2562	T	C	ORF1ab	nonsynonymous	p.L766S	0.464563	2.7506
2679	A	G	ORF1ab	nonsynonymous	p.N805S	0.00214468	0.463964
2874	A	G	ORF1ab	nonsynonymous	p.E870G	0.0343416	NA
3058	A	G	ORF1ab	synonymous	p.E931E	0.456639	1.00017
3189	A	G	ORF1ab	nonsynonymous	p.Q975R	0.140591	NA
3306	T	C	ORF1ab	nonsynonymous	p.M1014T	0.527189	NA
3313	T	C	ORF1ab	synonymous	p.L1016L	0.578854	1.86496
3321	T	C	ORF1ab	nonsynonymous	p.V1019A	0.680565	0.287775
3337	A	G	ORF1ab	synonymous	p.E1024E	0.13493	0.616955
4108	A	G	ORF1ab	synonymous	p.K1281K	0.292714	0.221704
4260	A	G	ORF1ab	nonsynonymous	p.Q1332R	0.0900205	0.084571
4266	T	C	ORF1ab	nonsynonymous	p.L1334S	0.580609	0.244609
5214	T	C	ORF1ab	nonsynonymous	p.L1650S	0.240851	NA
5287	T	C	ORF1ab	synonymous	p.C1674C	0.157971	0.185292
5307	T	C	ORF1ab	nonsynonymous	p.L1681S	0.571329	2.02529
5647	A	G	ORF1ab	synonymous	p.T1794T	0.666692	0.708573
5710	A	G	ORF1ab	synonymous	p.E1815E	0.233641	NA
5744	T	C	ORF1ab	nonsynonymous	p.Y1827H	0.167142	NA
5875	A	G	ORF1ab	synonymous	p.E1870E	0.381648	0.151816
5991	A	G	ORF1ab	nonsynonymous	p.E1909G	0.108761	0.154459
6130	T	C	ORF1ab	synonymous	p.L1955L	0.00454626	3.94105
6366	A	G	ORF1ab	nonsynonymous	p.Q2034R	0.00846647	0.234038
6492	T	C	ORF1ab	nonsynonymous	p.I2076T	0.914422	0.181181
6496	T	C	ORF1ab	synonymous	p.L2077L	0.929895	0.671574
6604	A	G	ORF1ab	synonymous	p.L2113L	0.0279043	NA
6810	T	C	ORF1ab	nonsynonymous	p.F2182S	0.567498	NA
7636	A	G	ORF1ab	synonymous	p.T2457T	0.00468812	0.048746
7694	T	C	ORF1ab	nonsynonymous	p.F2477L	0.394965	0.755557
8168	T	C	ORF1ab	nonsynonymous	p.S2635P	0.144918	NA
8242	T	C	ORF1ab	synonymous	p.H2659H	0.672708	1.00222
8284	T	C	ORF1ab	synonymous	p.Y2673Y	0.374987	0.530622
8289	T	C	ORF1ab	nonsynonymous	p.L2675P	0.308032	0.177951
8401	A	G	ORF1ab	nonsynonymous	p.I2712M	0.00221623	NA
8448	A	G	ORF1ab	nonsynonymous	p.Q2728R	0.52676	0.226109
9522	T	C	ORF1ab	nonsynonymous	p.L3086P	0.00222964	3.07567
9597	A	G	ORF1ab	nonsynonymous	p.Y3111C	0.155467	0.071063
9600	T	C	ORF1ab	nonsynonymous	p.L3112S	0.0717014	1.92956
10184	T	C	ORF1ab	nonsynonymous	p.C3307R	0.0153488	0.278085
10357	T	C	ORF1ab	synonymous	p.Y3364Y	0.0128863	0.96023
10483	T	C	ORF1ab	synonymous	p.G3406G	0.0276516	0.27368
10608	T	C	ORF1ab	nonsynonymous	p.F3448S	0.992428	1.07563
10771	T	C	ORF1ab	synonymous	p.Y3502Y	0.983088	1.54165
10814	T	C	ORF1ab	nonsynonymous	p.S3517P	0.866092	0.334465
10816	T	C	ORF1ab	synonymous	p.S3517S	0.954011	0.955531
10828	A	G	ORF1ab	synonymous	p.G3521G	0.24787	NA
11075	T	C	ORF1ab	nonsynonymous	p.F3604L	0.0207399	2.40968
11430	A	G	ORF1ab	nonsynonymous	p.Y3722C	0.188867	NA
11664	T	C	ORF1ab	nonsynonymous	p.L3800P	0.00322724	0.059317
11843	T	C	ORF1ab	nonsynonymous	p.S3860P	0.0253984	0.316259
12458	A	G	ORF1ab	nonsynonymous	p.T4065A	0.438847	NA
12571	A	G	ORF1ab	synonymous	p.V4102V	0.182692	NA
13345	T	C	ORF1ab	synonymous	p.P4360P	0.576096	2.33421
13664	A	G	ORF1ab	nonsynonymous	p.H66R	0.739894	NA
14019	T	C	ORF1ab	synonymous	p.C184C	0.464325	NA
14313	T	C	ORF1ab	synonymous	p.D282D	0.565757	2.34243
14344	T	C	ORF1ab	synonymous	p.L293L	0.051394	0.819279
14348	A	G	ORF1ab	nonsynonymous	p.D294G	0.18295	0.409346
14438	T	C	ORF1ab	nonsynonymous	p.I324T	0.598726	0.365005
15020	T	C	ORF1ab	nonsynonymous	p.L518P	0.417795	0.149761
15255	T	C	ORF1ab	synonymous	p.V596V	0.750944	1.30908
15731	T	C	ORF1ab	nonsynonymous	p.V755A	0.00238803	1.11674
15893	T	C	ORF1ab	nonsynonymous	p.M809T	0.0159754	0.645733
15900	T	C	ORF1ab	synonymous	p.V811V	0.00333473	NA
16047	T	C	ORF1ab	synonymous	p.L860L	0.0166658	NA
16273	T	C	ORF1ab	nonsynonymous	p.S936P	0.00586085	0.181181
16706	T	C	ORF1ab	nonsynonymous	p.V1080A	0.308984	0.28014
16764	T	C	ORF1ab	synonymous	p.L1099L	0.809324	2.81961
16882	A	G	ORF1ab	nonsynonymous	p.T1139A	0.795422	NA
17178	T	C	ORF1ab	synonymous	p.V1237V	0.0115548	1.22862
17190	T	C	ORF1ab	synonymous	p.C1241C	0.0897033	0.078698
17272	T	C	ORF1ab	nonsynonymous	p.F1269L	0.458345	0.076349
17279	T	C	ORF1ab	nonsynonymous	p.V1271A	0.173069	1.96421
17442	T	C	ORF1ab	synonymous	p.P1325P	0.00168251	1.04069
17737	A	G	ORF1ab	nonsynonymous	p.T1424A	0.0139952	0.025841
17796	T	C	ORF1ab	synonymous	p.A1443A	0.0426728	3.22925
17967	T	C	ORF1ab	synonymous	p.S1500S	0.331685	0.379981
18054	A	G	ORF1ab	synonymous	p.T1529T	0.00357952	NA
18147	A	G	ORF1ab	synonymous	p.E1560E	0.911051	0.026722
18495	T	C	ORF1ab	synonymous	p.L1676L	0.615938	2.10105
18552	T	C	ORF1ab	synonymous	p.S1695S	0.768162	0.242553
18554	A	G	ORF1ab	nonsynonymous	p.D1696G	0.0409516	NA
18688	T	C	ORF1ab	nonsynonymous	p.F1741L	0.00192399	0.110412
18696	T	C	ORF1ab	synonymous	p.T1743T	0.00132925	0.123332
18699	T	C	ORF1ab	synonymous	p.A1744A	0.0016186	0.061079
18700	T	C	ORF1ab	nonsynonymous	p.S1745P	0.000767014	0.408758
18784	T	C	ORF1ab	nonsynonymous	p.F1773L	0.0108914	NA
19071	T	C	ORF1ab	synonymous	p.A1868A	0.652495	0.030246
19241	T	C	ORF1ab	nonsynonymous	p.F1925S	0.000579391	NA
19724	T	C	ORF1ab	nonsynonymous	p.V2086A	0.698992	NA
19755	T	C	ORF1ab	synonymous	p.N2096N	0.0510704	4.05
20236	A	G	ORF1ab	nonsynonymous	p.R2257G	0.0688907	0.10542
20246	T	C	ORF1ab	nonsynonymous	p.M2260T	0.140511	0.528273
20600	T	C	ORF1ab	nonsynonymous	p.I2378T	0.692046	0.50948
20733	T	C	ORF1ab	synonymous	p.C2422C	0.617979	0.129499
20799	T	C	ORF1ab	synonymous	p.Y2444Y	0.605244	0.83954
20815	T	C	ORF1ab	nonsynonymous	p.Y2450H	0.331559	1.72812
22101	A	G	S	nonsynonymous	p.E180G	0.329073	0.129793
22255	A	G	S	nonsynonymous	p.I231M	0.334316	NA
22270	T	C	S	synonymous	p.T236T	0.00258626	0.5964
22351	A	G	S	synonymous	p.A263A	0.242251	NA
23584	T	C	S	synonymous	p.Y674Y	0.00419262	0.606384
23687	A	G	S	nonsynonymous	p.N709D	0.54275	0.075174
24363	T	C	S	nonsynonymous	p.I934T	0.300795	1.27796
24402	A	G	S	nonsynonymous	p.K947R	0.0307952	NA
24583	T	C	S	synonymous	p.Y1007Y	0.00979693	2.52802
24779	A	G	S	nonsynonymous	p.K1073E	0.26149	NA
24780	A	G	S	nonsynonymous	p.K1073R	0.252895	0.054031
24849	T	C	S	nonsynonymous	p.V1096A	0.132834	0.249895
24869	T	C	S	nonsynonymous	p.F1103L	0.311349	0.82339
24870	T	C	S	nonsynonymous	p.F1103S	0.419363	2.44198
24871	T	C	S	synonymous	p.F1103F	0.305497	NA
24903	T	C	S	nonsynonymous	p.I1114T	0.745594	1.45826
24996	T	C	S	nonsynonymous	p.L1145S	0.264069	3.43539
25147	A	G	S	synonymous	p.E1195E	0.00725234	0.204086
25628	T	C	ORF3a	nonsynonymous	p.F79S	0.0808848	2.10223
25795	T	C	ORF3a	nonsynonymous	p.S135P	0.00543362	0.254299
26067	T	C	ORF3a	synonymous	p.V225V	0.0911282	NA
27006	A	G	M	nonsynonymous	p.K162E	0.339213	NA
27334	A	G	ORF6	nonsynonymous	p.T45A	0.131039	NA
27354	A	G	ORF6	synonymous	p.Q51Q	0.0104477	0.058436
27485	T	C	ORF7a	nonsynonymous	p.L31S	0.266707	0.098666
27780	T	C	ORF7b	nonsynonymous	p.F9L	0.0500642	NA
27792	T	C	ORF7b	nonsynonymous	p.F13L	0.0355142	NA
27869	T	C	ORF7b	synonymous	p.N38N	0.188949	4.41618
27876	T	C	ORF7b	nonsynonymous	p.C41R	0.487233	1.1605
27913	T	C	ORF8	nonsynonymous	p.L7S	0.566832	0.089563
28438	T	C	N	synonymous	p.A55A	0.00811036	0.04346
28605	A	G	N	nonsynonymous	p.Y111C	0.00658753	0.121277
28636	T	C	N	synonymous	p.L121L	0.52081	0.165618
28971	A	G	N	nonsynonymous	p.K233R	0.0052946	0.131848
29029	T	C	N	synonymous	p.A252A	0.006614	0.008809
29031	A	G	N	nonsynonymous	p.E253G	0.000155654	NA
29035	T	C	N	synonymous	p.A254A	0.00645847	0.115697
29188	A	G	N	synonymous	p.A305A	0.00529336	0.067833
29242	A	G	N	synonymous	p.E323E	0.00644998	NA
29512	T	C	N	synonymous	p.S413S	0.00196876	2.41849
29869	A	G	N	-	-	NA	NA

## Sheet: sample-wise summary
SampleID	EditSite_num	Edit_reads
SRR10903401	21	44
SRR10903402	58	170
SRR11059942	37	496
SRR11059944	34	794
SRR11059945	14	360
SRR11059946	62	25145
SRR11059947	51	78313
CRR119894	34	289
CRR119895	58	170
CRR119896	34	96
CRR119897	21	44
CRR125936	37	496
CRR125937	8	241
CRR125938	34	794
CRR125939	16	373
CRR125940	61	25033
CRR125941	51	78759

## Sheet: A-to-I RNA editing calls
SampleID	Pos	Ref	Alt	Ref_count	Alt_count
SRR10903401	3306	T	C	69	2
SRR10903401	7694	T	C	83	2
SRR10903401	8168	T	C	127	2
SRR10903401	8242	T	C	51	2
SRR10903401	8448	A	G	49	2
SRR10903401	14019	T	C	105	2
SRR10903401	15020	T	C	37	2
SRR10903401	16273	T	C	72	2
SRR10903401	17190	T	C	113	2
SRR10903401	17279	T	C	127	2
SRR10903401	17442	T	C	98	2
SRR10903401	17967	T	C	185	3
SRR10903401	20236	A	G	41	2
SRR10903401	24583	T	C	151	3
SRR10903401	24779	A	G	124	2
SRR10903401	24780	A	G	124	2
SRR10903401	28438	T	C	61	2
SRR10903401	28605	A	G	75	2
SRR10903401	28636	T	C	87	2
SRR10903401	29029	T	C	167	2
SRR10903401	29035	T	C	171	2
SRR10903402	628	T	C	132	2
SRR10903402	916	A	G	162	2
SRR10903402	1615	T	C	256	2
SRR10903402	2493	A	G	266	2
SRR10903402	2679	A	G	158	2
SRR10903402	2874	A	G	248	2
SRR10903402	3189	A	G	413	3
SRR10903402	4108	A	G	233	2
SRR10903402	5307	T	C	282	2
SRR10903402	5710	A	G	495	11
SRR10903402	5875	A	G	300	2
SRR10903402	5991	A	G	177	2
SRR10903402	6366	A	G	228	2
SRR10903402	7694	T	C	377	3
SRR10903402	8284	T	C	171	2
SRR10903402	9522	T	C	96	2
SRR10903402	10184	T	C	316	3
SRR10903402	10483	T	C	438	3
SRR10903402	10828	A	G	138	2
SRR10903402	11075	T	C	100	2
SRR10903402	12458	A	G	231	3
SRR10903402	13345	T	C	163	2
SRR10903402	14344	T	C	135	2
SRR10903402	15020	T	C	109	2
SRR10903402	15255	T	C	111	2
SRR10903402	15731	T	C	220	2
SRR10903402	15893	T	C	140	2
SRR10903402	15900	T	C	132	5
SRR10903402	16706	T	C	270	2
SRR10903402	16764	T	C	276	2
SRR10903402	17178	T	C	466	3
SRR10903402	17190	T	C	469	3
SRR10903402	17272	T	C	546	5
SRR10903402	17442	T	C	421	3
SRR10903402	17737	A	G	579	10
SRR10903402	18054	A	G	570	6
SRR10903402	18552	T	C	245	2
SRR10903402	18554	A	G	242	2
SRR10903402	18688	T	C	236	2
SRR10903402	18696	T	C	221	2
SRR10903402	18784	T	C	263	2
SRR10903402	19071	T	C	178	3
SRR10903402	20246	T	C	125	2
SRR10903402	20799	T	C	211	2
SRR10903402	20815	T	C	211	2
SRR10903402	22255	A	G	331	4
SRR10903402	24849	T	C	422	3
SRR10903402	25147	A	G	229	2
SRR10903402	25628	T	C	217	2
SRR10903402	25795	T	C	108	2
SRR10903402	27334	A	G	284	2
SRR10903402	27792	T	C	408	3
SRR10903402	27876	T	C	241	2
SRR10903402	27913	T	C	260	3
SRR10903402	28971	A	G	784	5
SRR10903402	29029	T	C	720	5
SRR10903402	29031	A	G	725	4
SRR10903402	29188	A	G	751	7
SRR11059942	1216	T	C	221	10
SRR11059942	1618	T	C	869	8
SRR11059942	1635	A	G	188	10
SRR11059942	2493	A	G	159	4
SRR11059942	2562	T	C	143	2
SRR11059942	3313	T	C	302	4
SRR11059942	3321	T	C	287	4
SRR11059942	4108	A	G	100	2
SRR11059942	5214	T	C	30	11
SRR11059942	5991	A	G	114	2
SRR11059942	8242	T	C	259	111
SRR11059942	10771	T	C	687	68
SRR11059942	14438	T	C	317	27
SRR11059942	15900	T	C	12	11
SRR11059942	16273	T	C	76	2
SRR11059942	17190	T	C	159	23
SRR11059942	17796	T	C	1063	7
SRR11059942	18054	A	G	1428	24
SRR11059942	18147	A	G	438	4
SRR11059942	18495	T	C	126	57
SRR11059942	18688	T	C	100	2
SRR11059942	18699	T	C	30	17
SRR11059942	20236	A	G	548	4
SRR11059942	20815	T	C	117	5
SRR11059942	22270	T	C	674	12
SRR11059942	24779	A	G	479	4
SRR11059942	24780	A	G	482	4
SRR11059942	24869	T	C	187	3
SRR11059942	27006	A	G	288	3
SRR11059942	27334	A	G	170	3
SRR11059942	27354	A	G	193	4
SRR11059942	27485	T	C	311	3
SRR11059942	27869	T	C	56	2
SRR11059942	28438	T	C	83	16
SRR11059942	29029	T	C	479	4
SRR11059942	29188	A	G	513	5
SRR11059942	29512	T	C	889	14
SRR11059944	1618	T	C	1439	9
SRR11059944	3306	T	C	1584	102
SRR11059944	3313	T	C	1395	28
SRR11059944	3321	T	C	1321	35
SRR11059944	4260	A	G	1078	8
SRR11059944	5744	T	C	3603	36
SRR11059944	6810	T	C	145	3
SRR11059944	8448	A	G	746	6
SRR11059944	9522	T	C	316	3
SRR11059944	10357	T	C	2006	15
SRR11059944	10608	T	C	6068	33
SRR11059944	10814	T	C	527	39
SRR11059944	11075	T	C	302	3
SRR11059944	11430	A	G	576	11
SRR11059944	13345	T	C	999	8
SRR11059944	13664	A	G	1298	7
SRR11059944	14438	T	C	1145	8
SRR11059944	15255	T	C	530	15
SRR11059944	15900	T	C	529	8
SRR11059944	16882	A	G	1233	8
SRR11059944	17190	T	C	2359	52
SRR11059944	18700	T	C	927	11
SRR11059944	19724	T	C	3286	53
SRR11059944	20246	T	C	575	4
SRR11059944	20600	T	C	1070	8
SRR11059944	22270	T	C	2636	51
SRR11059944	23584	T	C	3238	44
SRR11059944	23687	A	G	2956	34
SRR11059944	24402	A	G	3921	41
SRR11059944	24903	T	C	1159	17
SRR11059944	24996	T	C	738	12
SRR11059944	27354	A	G	2127	25
SRR11059944	29029	T	C	7750	51
SRR11059944	29869	A	G	109	6
SRR11059945	5287	T	C	71	2
SRR11059945	5647	A	G	210	3
SRR11059945	11664	T	C	93	2
SRR11059945	11843	T	C	169	3
SRR11059945	20733	T	C	2481	33
SRR11059945	20799	T	C	734	88
SRR11059945	22351	A	G	3440	19
SRR11059945	24780	A	G	6717	37
SRR11059945	24870	T	C	55	110
SRR11059945	27354	A	G	34	10
SRR11059945	27485	T	C	118	7
SRR11059945	27780	T	C	37	23
SRR11059945	29029	T	C	462	11
SRR11059945	29242	A	G	2269	12
SRR11059946	1615	T	C	2684	30
SRR11059946	1635	A	G	1883	150
SRR11059946	2562	T	C	4708	33
SRR11059946	3058	A	G	22802	507
SRR11059946	3306	T	C	5867	1341
SRR11059946	3313	T	C	3842	552
SRR11059946	3337	A	G	5628	35
SRR11059946	4260	A	G	6544	136
SRR11059946	4266	T	C	6026	88
SRR11059946	5214	T	C	5839	82
SRR11059946	5307	T	C	14219	248
SRR11059946	5744	T	C	33013	220
SRR11059946	6130	T	C	1451	156
SRR11059946	6366	A	G	1586	11
SRR11059946	6492	T	C	5867	2605
SRR11059946	6496	T	C	5446	3325
SRR11059946	6604	A	G	5790	1028
SRR11059946	8168	T	C	23811	408
SRR11059946	8242	T	C	9805	474
SRR11059946	8284	T	C	5758	186
SRR11059946	8289	T	C	4972	83
SRR11059946	9597	A	G	1470	24
SRR11059946	9600	T	C	1503	18
SRR11059946	10771	T	C	18027	2408
SRR11059946	10814	T	C	6890	460
SRR11059946	10816	T	C	6373	203
SRR11059946	12571	A	G	5468	51
SRR11059946	14313	T	C	5755	184
SRR11059946	14344	T	C	6737	103
SRR11059946	14348	A	G	8459	171
SRR11059946	15900	T	C	2788	201
SRR11059946	16047	T	C	1423	46
SRR11059946	17190	T	C	11107	776
SRR11059946	17796	T	C	41150	322
SRR11059946	18054	A	G	28895	278
SRR11059946	18554	A	G	8758	209
SRR11059946	18696	T	C	3553	105
SRR11059946	18699	T	C	2866	280
SRR11059946	18700	T	C	3087	26
SRR11059946	18784	T	C	4020	43
SRR11059946	19241	T	C	1282	49
SRR11059946	19724	T	C	15851	144
SRR11059946	19755	T	C	19583	114
SRR11059946	20600	T	C	6247	33
SRR11059946	22101	A	G	13767	126
SRR11059946	22270	T	C	39304	661
SRR11059946	23584	T	C	22580	1657
SRR11059946	23687	A	G	23953	2478
SRR11059946	24363	T	C	27964	578
SRR11059946	24870	T	C	6507	183
SRR11059946	24871	T	C	6427	59
SRR11059946	24903	T	C	4288	86
SRR11059946	25795	T	C	540	15
SRR11059946	26067	T	C	2729	58
SRR11059946	27006	A	G	11566	113
SRR11059946	27354	A	G	13165	199
SRR11059946	27869	T	C	10384	308
SRR11059946	27876	T	C	9415	69
SRR11059946	27913	T	C	7518	141
SRR11059946	28605	A	G	4951	66
SRR11059946	29029	T	C	31551	185
SRR11059946	29035	T	C	30220	217
SRR11059947	2679	A	G	52882	308
SRR11059947	3313	T	C	89536	3081
SRR11059947	3337	A	G	89018	516
SRR11059947	4266	T	C	65775	351
SRR11059947	5744	T	C	230104	1211
SRR11059947	6130	T	C	42818	443
SRR11059947	6492	T	C	49405	606
SRR11059947	6496	T	C	46446	327
SRR11059947	6604	A	G	23962	336
SRR11059947	6810	T	C	20000	342
SRR11059947	7636	A	G	157541	1114
SRR11059947	8401	A	G	64045	423
SRR11059947	9597	A	G	19965	154
SRR11059947	9600	T	C	19674	109
SRR11059947	10357	T	C	133530	1557
SRR11059947	10608	T	C	468674	2544
SRR11059947	12458	A	G	81099	506
SRR11059947	14313	T	C	49302	487
SRR11059947	14348	A	G	52311	340
SRR11059947	15893	T	C	41401	293
SRR11059947	15900	T	C	36621	1044
SRR11059947	16047	T	C	32591	194
SRR11059947	16764	T	C	74829	571
SRR11059947	16882	A	G	92183	581
SRR11059947	17190	T	C	251792	6210
SRR11059947	18054	A	G	314967	2924
SRR11059947	18147	A	G	200363	1281
SRR11059947	18495	T	C	155216	1494
SRR11059947	18700	T	C	72936	949
SRR11059947	18784	T	C	64647	379
SRR11059947	19241	T	C	30885	168
SRR11059947	19724	T	C	212143	2834
SRR11059947	20600	T	C	81141	534
SRR11059947	22255	A	G	306162	1623
SRR11059947	22270	T	C	309950	9728
SRR11059947	23584	T	C	206466	9537
SRR11059947	23687	A	G	205177	2738
SRR11059947	24402	A	G	281943	2191
SRR11059947	24583	T	C	277368	2082
SRR11059947	24779	A	G	289604	1974
SRR11059947	24871	T	C	107368	689
SRR11059947	24903	T	C	97580	2486
SRR11059947	25147	A	G	63790	466
SRR11059947	25795	T	C	41311	308
SRR11059947	26067	T	C	30148	184
SRR11059947	27354	A	G	167928	1287
SRR11059947	27869	T	C	98931	3051
SRR11059947	27876	T	C	88687	799
SRR11059947	28971	A	G	384870	1939
SRR11059947	29029	T	C	369018	2246
SRR11059947	29869	A	G	19834	774
CRR119894	628	T	C	340	4
CRR119894	2874	A	G	624	4
CRR119894	3189	A	G	1193	9
CRR119894	3306	T	C	648	5
CRR119894	5710	A	G	1295	31
CRR119894	5875	A	G	838	5
CRR119894	8289	T	C	347	6
CRR119894	8401	A	G	401	5
CRR119894	10184	T	C	823	5
CRR119894	10816	T	C	317	4
CRR119894	10828	A	G	317	3
CRR119894	11430	A	G	337	5
CRR119894	12571	A	G	673	9
CRR119894	14344	T	C	309	4
CRR119894	16706	T	C	756	4
CRR119894	17190	T	C	1193	12
CRR119894	17272	T	C	1423	8
CRR119894	17737	A	G	1420	20
CRR119894	18552	T	C	575	4
CRR119894	19071	T	C	489	7
CRR119894	19755	T	C	1093	7
CRR119894	20246	T	C	307	3
CRR119894	20733	T	C	593	5
CRR119894	22270	T	C	910	39
CRR119894	23584	T	C	1535	13
CRR119894	24869	T	C	922	5
CRR119894	25147	A	G	574	4
CRR119894	25628	T	C	590	4
CRR119894	27354	A	G	839	7
CRR119894	27792	T	C	909	5
CRR119894	27869	T	C	654	17
CRR119894	28971	A	G	1951	10
CRR119894	29188	A	G	2024	14
CRR119894	29869	A	G	129	2
CRR119895	628	T	C	132	2
CRR119895	916	A	G	162	2
CRR119895	1615	T	C	256	2
CRR119895	2493	A	G	266	2
CRR119895	2679	A	G	158	2
CRR119895	2874	A	G	248	2
CRR119895	3189	A	G	413	3
CRR119895	4108	A	G	233	2
CRR119895	5307	T	C	282	2
CRR119895	5710	A	G	495	11
CRR119895	5875	A	G	300	2
CRR119895	5991	A	G	177	2
CRR119895	6366	A	G	228	2
CRR119895	7694	T	C	377	3
CRR119895	8284	T	C	171	2
CRR119895	9522	T	C	96	2
CRR119895	10184	T	C	316	3
CRR119895	10483	T	C	438	3
CRR119895	10828	A	G	138	2
CRR119895	11075	T	C	100	2
CRR119895	12458	A	G	231	3
CRR119895	13345	T	C	163	2
CRR119895	14344	T	C	135	2
CRR119895	15020	T	C	109	2
CRR119895	15255	T	C	111	2
CRR119895	15731	T	C	220	2
CRR119895	15893	T	C	140	2
CRR119895	15900	T	C	132	5
CRR119895	16706	T	C	270	2
CRR119895	16764	T	C	276	2
CRR119895	17178	T	C	466	3
CRR119895	17190	T	C	469	3
CRR119895	17272	T	C	546	5
CRR119895	17442	T	C	421	3
CRR119895	17737	A	G	579	10
CRR119895	18054	A	G	570	6
CRR119895	18552	T	C	245	2
CRR119895	18554	A	G	242	2
CRR119895	18688	T	C	236	2
CRR119895	18696	T	C	221	2
CRR119895	18784	T	C	263	2
CRR119895	19071	T	C	178	3
CRR119895	20246	T	C	125	2
CRR119895	20799	T	C	211	2
CRR119895	20815	T	C	211	2
CRR119895	22255	A	G	331	4
CRR119895	24849	T	C	422	3
CRR119895	25147	A	G	229	2
CRR119895	25628	T	C	217	2
CRR119895	25795	T	C	108	2
CRR119895	27334	A	G	284	2
CRR119895	27792	T	C	408	3
CRR119895	27876	T	C	241	2
CRR119895	27913	T	C	260	3
CRR119895	28971	A	G	784	5
CRR119895	29029	T	C	720	5
CRR119895	29031	A	G	725	4
CRR119895	29188	A	G	751	7
CRR119896	916	A	G	102	2
CRR119896	1216	T	C	207	2
CRR119896	5287	T	C	138	2
CRR119896	5744	T	C	354	4
CRR119896	10483	T	C	247	2
CRR119896	11664	T	C	148	2
CRR119896	11843	T	C	240	2
CRR119896	13664	A	G	149	2
CRR119896	14019	T	C	272	2
CRR119896	15731	T	C	175	2
CRR119896	17178	T	C	265	3
CRR119896	17190	T	C	267	5
CRR119896	17279	T	C	331	3
CRR119896	17442	T	C	247	2
CRR119896	17967	T	C	452	8
CRR119896	18699	T	C	123	2
CRR119896	22101	A	G	205	2
CRR119896	22255	A	G	224	3
CRR119896	22270	T	C	222	4
CRR119896	22351	A	G	217	2
CRR119896	23584	T	C	352	3
CRR119896	24363	T	C	466	3
CRR119896	24402	A	G	520	3
CRR119896	24849	T	C	274	3
CRR119896	24903	T	C	187	3
CRR119896	27780	T	C	222	2
CRR119896	28438	T	C	158	2
CRR119896	28636	T	C	194	2
CRR119896	28971	A	G	457	3
CRR119896	29029	T	C	426	4
CRR119896	29031	A	G	430	3
CRR119896	29188	A	G	409	3
CRR119896	29242	A	G	444	3
CRR119896	29512	T	C	225	3
CRR119897	3306	T	C	69	2
CRR119897	7694	T	C	83	2
CRR119897	8168	T	C	127	2
CRR119897	8242	T	C	51	2
CRR119897	8448	A	G	49	2
CRR119897	14019	T	C	105	2
CRR119897	15020	T	C	37	2
CRR119897	16273	T	C	72	2
CRR119897	17190	T	C	113	2
CRR119897	17279	T	C	127	2
CRR119897	17442	T	C	98	2
CRR119897	17967	T	C	185	3
CRR119897	20236	A	G	41	2
CRR119897	24583	T	C	151	3
CRR119897	24779	A	G	124	2
CRR119897	24780	A	G	124	2
CRR119897	28438	T	C	61	2
CRR119897	28605	A	G	75	2
CRR119897	28636	T	C	87	2
CRR119897	29029	T	C	167	2
CRR119897	29035	T	C	171	2
CRR125936	1216	T	C	220	10
CRR125936	1618	T	C	869	8
CRR125936	1635	A	G	189	10
CRR125936	2493	A	G	159	4
CRR125936	2562	T	C	144	2
CRR125936	3313	T	C	305	4
CRR125936	3321	T	C	289	4
CRR125936	4108	A	G	100	2
CRR125936	5214	T	C	30	11
CRR125936	5991	A	G	115	2
CRR125936	8242	T	C	259	112
CRR125936	10771	T	C	688	68
CRR125936	14438	T	C	318	27
CRR125936	15900	T	C	12	11
CRR125936	16273	T	C	76	2
CRR125936	17190	T	C	160	22
CRR125936	17796	T	C	1063	7
CRR125936	18054	A	G	1429	24
CRR125936	18147	A	G	438	4
CRR125936	18495	T	C	126	57
CRR125936	18688	T	C	100	2
CRR125936	18699	T	C	30	17
CRR125936	20236	A	G	547	4
CRR125936	20815	T	C	117	5
CRR125936	22270	T	C	676	12
CRR125936	24779	A	G	479	4
CRR125936	24780	A	G	482	4
CRR125936	24869	T	C	187	3
CRR125936	27006	A	G	289	3
CRR125936	27334	A	G	170	3
CRR125936	27354	A	G	193	4
CRR125936	27485	T	C	312	3
CRR125936	27869	T	C	56	2
CRR125936	28438	T	C	83	16
CRR125936	29029	T	C	483	4
CRR125936	29188	A	G	514	5
CRR125936	29512	T	C	891	14
CRR125937	3058	A	G	41	2
CRR125937	5647	A	G	145	3
CRR125937	8242	T	C	80	163
CRR125937	20236	A	G	269	57
CRR125937	23687	A	G	23	3
CRR125937	24903	T	C	41	4
CRR125937	24996	T	C	7	7
CRR125937	29512	T	C	23	2
CRR125938	1618	T	C	1443	9
CRR125938	3306	T	C	1592	102
CRR125938	3313	T	C	1404	28
CRR125938	3321	T	C	1328	35
CRR125938	4260	A	G	1082	8
CRR125938	5744	T	C	3619	36
CRR125938	6810	T	C	146	3
CRR125938	8448	A	G	752	6
CRR125938	9522	T	C	317	3
CRR125938	10357	T	C	2012	15
CRR125938	10608	T	C	6097	33
CRR125938	10814	T	C	528	39
CRR125938	11075	T	C	302	3
CRR125938	11430	A	G	576	11
CRR125938	13345	T	C	1001	8
CRR125938	13664	A	G	1301	7
CRR125938	14438	T	C	1153	8
CRR125938	15255	T	C	531	15
CRR125938	15900	T	C	530	8
CRR125938	16882	A	G	1237	8
CRR125938	17190	T	C	2368	52
CRR125938	18700	T	C	930	11
CRR125938	19724	T	C	3304	53
CRR125938	20246	T	C	577	4
CRR125938	20600	T	C	1072	8
CRR125938	22270	T	C	2643	51
CRR125938	23584	T	C	3249	44
CRR125938	23687	A	G	2963	34
CRR125938	24402	A	G	3929	41
CRR125938	24903	T	C	1168	17
CRR125938	24996	T	C	739	12
CRR125938	27354	A	G	2136	25
CRR125938	29029	T	C	7793	51
CRR125938	29869	A	G	110	6
CRR125939	5287	T	C	71	2
CRR125939	5647	A	G	217	3
CRR125939	7636	A	G	32	2
CRR125939	11664	T	C	97	2
CRR125939	11843	T	C	170	3
CRR125939	20236	A	G	5	9
CRR125939	20733	T	C	2490	33
CRR125939	20799	T	C	743	88
CRR125939	22351	A	G	3454	19
CRR125939	24780	A	G	6737	38
CRR125939	24870	T	C	56	110
CRR125939	27354	A	G	36	10
CRR125939	27485	T	C	121	7
CRR125939	27780	T	C	41	23
CRR125939	29029	T	C	470	12
CRR125939	29242	A	G	2284	12
CRR125940	1615	T	C	2689	30
CRR125940	1635	A	G	1885	150
CRR125940	2562	T	C	4721	33
CRR125940	3058	A	G	22853	507
CRR125940	3306	T	C	5896	1347
CRR125940	3313	T	C	3858	553
CRR125940	3337	A	G	5646	35
CRR125940	4260	A	G	6555	136
CRR125940	4266	T	C	6036	89
CRR125940	5214	T	C	5855	82
CRR125940	5307	T	C	14243	250
CRR125940	5744	T	C	33089	221
CRR125940	6130	T	C	1456	156
CRR125940	6366	A	G	1590	11
CRR125940	6492	T	C	5879	2599
CRR125940	6496	T	C	5455	3323
CRR125940	6604	A	G	5801	1028
CRR125940	8168	T	C	23858	409
CRR125940	8242	T	C	9832	475
CRR125940	8284	T	C	5775	186
CRR125940	8289	T	C	4983	84
CRR125940	9597	A	G	1473	24
CRR125940	9600	T	C	1509	18
CRR125940	10771	T	C	18087	2421
CRR125940	10814	T	C	6910	465
CRR125940	10816	T	C	6392	205
CRR125940	12571	A	G	5518	52
CRR125940	14313	T	C	5772	185
CRR125940	14344	T	C	6754	103
CRR125940	14348	A	G	8475	171
CRR125940	15900	T	C	2793	201
CRR125940	16047	T	C	1430	46
CRR125940	17190	T	C	11123	775
CRR125940	17796	T	C	41253	322
CRR125940	18054	A	G	29037	281
CRR125940	18554	A	G	8849	210
CRR125940	18696	T	C	3582	107
CRR125940	18699	T	C	2896	280
CRR125940	18700	T	C	3116	26
CRR125940	18784	T	C	4055	43
CRR125940	19241	T	C	1288	49
CRR125940	19724	T	C	15888	145
CRR125940	19755	T	C	19632	114
CRR125940	20600	T	C	6267	34
CRR125940	22101	A	G	13791	126
CRR125940	22270	T	C	39415	663
CRR125940	23584	T	C	22829	1660
CRR125940	23687	A	G	24064	2514
CRR125940	24363	T	C	28025	581
CRR125940	24870	T	C	6552	183
CRR125940	24871	T	C	6473	59
CRR125940	24903	T	C	4315	87
CRR125940	25795	T	C	545	16
CRR125940	26067	T	C	2733	58
CRR125940	27006	A	G	11603	113
CRR125940	27869	T	C	10414	310
CRR125940	27876	T	C	9448	69
CRR125940	27913	T	C	7550	142
CRR125940	28605	A	G	4965	66
CRR125940	29029	T	C	31625	188
CRR125940	29035	T	C	30292	217
CRR125941	2679	A	G	52954	308
CRR125941	3313	T	C	89730	3089
CRR125941	3337	A	G	89178	517
CRR125941	4266	T	C	65882	352
CRR125941	5744	T	C	230439	1213
CRR125941	6130	T	C	42884	443
CRR125941	6492	T	C	49481	607
CRR125941	6496	T	C	46523	327
CRR125941	6604	A	G	24006	337
CRR125941	6810	T	C	20033	343
CRR125941	7636	A	G	157792	1115
CRR125941	8401	A	G	64121	423
CRR125941	9597	A	G	19990	154
CRR125941	9600	T	C	19700	109
CRR125941	10357	T	C	133663	1558
CRR125941	10608	T	C	470036	2546
CRR125941	12458	A	G	81246	507
CRR125941	14313	T	C	49365	487
CRR125941	14348	A	G	52402	340
CRR125941	15893	T	C	41467	293
CRR125941	15900	T	C	36672	1050
CRR125941	16047	T	C	32642	195
CRR125941	16764	T	C	74895	572
CRR125941	16882	A	G	92301	582
CRR125941	17190	T	C	252113	6211
CRR125941	18054	A	G	315838	2930
CRR125941	18147	A	G	200810	1282
CRR125941	18495	T	C	155467	1501
CRR125941	18700	T	C	73072	952
CRR125941	18784	T	C	64733	379
CRR125941	19241	T	C	30925	169
CRR125941	19724	T	C	212457	2836
CRR125941	20600	T	C	81327	535
CRR125941	22255	A	G	306562	1625
CRR125941	22270	T	C	310358	9735
CRR125941	23584	T	C	206971	9566
CRR125941	23687	A	G	205521	2801
CRR125941	24402	A	G	282269	2195
CRR125941	24583	T	C	277709	2088
CRR125941	24779	A	G	290508	1982
CRR125941	24871	T	C	107552	690
CRR125941	24903	T	C	97750	2487
CRR125941	25147	A	G	63860	467
CRR125941	25795	T	C	41361	308
CRR125941	26067	T	C	30181	186
CRR125941	27354	A	G	168133	1288
CRR125941	27869	T	C	99311	3055
CRR125941	27876	T	C	89037	801
CRR125941	28971	A	G	387381	2020
CRR125941	29029	T	C	369583	2269
CRR125941	29869	A	G	19937	934
SARS-CoV-2_1	628	T	C	45034	3
SARS-CoV-2_1	916	A	G	35546	6
SARS-CoV-2_1	1216	T	C	23871	3
SARS-CoV-2_1	1615	T	C	11685	2
SARS-CoV-2_1	1618	T	C	11357	3
SARS-CoV-2_1	1635	A	G	10063	1
SARS-CoV-2_1	2562	T	C	9095	1
SARS-CoV-2_1	3337	A	G	7285	2
SARS-CoV-2_1	4260	A	G	9018	2
SARS-CoV-2_1	4266	T	C	8926	4
SARS-CoV-2_1	5287	T	C	3678	1
SARS-CoV-2_1	5647	A	G	7110	2
SARS-CoV-2_1	5744	T	C	3405	3
SARS-CoV-2_1	5991	A	G	4697	1
SARS-CoV-2_1	6130	T	C	3434	1
SARS-CoV-2_1	6492	T	C	7739	3
SARS-CoV-2_1	10608	T	C	965	1
SARS-CoV-2_1	10814	T	C	843	2
SARS-CoV-2_1	11075	T	C	289	3
SARS-CoV-2_1	14019	T	C	694	1
SARS-CoV-2_1	15900	T	C	1594	1
SARS-CoV-2_1	16047	T	C	1315	1
SARS-CoV-2_1	16882	A	G	1547	1
SARS-CoV-2_1	17442	T	C	2609	1
SARS-CoV-2_1	17737	A	G	1907	2
SARS-CoV-2_1	17967	T	C	2122	1
SARS-CoV-2_1	18054	A	G	3028	1
SARS-CoV-2_1	18147	A	G	3283	1
SARS-CoV-2_1	18688	T	C	2602	1
SARS-CoV-2_1	18700	T	C	2144	2
SARS-CoV-2_1	20600	T	C	1486	1
SARS-CoV-2_1	20815	T	C	3386	1
SARS-CoV-2_1	22101	A	G	8256	1
SARS-CoV-2_1	22255	A	G	9499	1
SARS-CoV-2_1	22270	T	C	9236	4
SARS-CoV-2_1	22351	A	G	10850	1
SARS-CoV-2_1	23584	T	C	4650	1
SARS-CoV-2_1	23687	A	G	6674	1
SARS-CoV-2_1	24363	T	C	10619	1
SARS-CoV-2_1	24402	A	G	11129	3
SARS-CoV-2_1	24583	T	C	19706	5
SARS-CoV-2_1	24779	A	G	20568	2
SARS-CoV-2_1	24780	A	G	19930	6
SARS-CoV-2_1	24849	T	C	23043	4
SARS-CoV-2_1	24869	T	C	24182	5
SARS-CoV-2_1	24870	T	C	25877	3
SARS-CoV-2_1	24871	T	C	26521	2
SARS-CoV-2_1	24903	T	C	19211	1
SARS-CoV-2_1	24996	T	C	31047	8
SARS-CoV-2_1	25147	A	G	12099	2
SARS-CoV-2_1	25628	T	C	18452	6
SARS-CoV-2_1	25795	T	C	22941	2
SARS-CoV-2_1	26067	T	C	28537	9
SARS-CoV-2_1	27006	A	G	87585	16
SARS-CoV-2_1	27334	A	G	14093	3
SARS-CoV-2_1	27354	A	G	27680	5
SARS-CoV-2_1	27485	T	C	200491	42
SARS-CoV-2_1	27780	T	C	14112	5
SARS-CoV-2_1	27792	T	C	9377	11
SARS-CoV-2_1	27869	T	C	58350	13
SARS-CoV-2_1	27876	T	C	71525	11
SARS-CoV-2_1	27913	T	C	142449	23
SARS-CoV-2_1	28438	T	C	491153	88
SARS-CoV-2_1	28605	A	G	390936	29
SARS-CoV-2_1	28636	T	C	464095	94
SARS-CoV-2_1	28971	A	G	295491	41
SARS-CoV-2_1	29029	T	C	500634	20
SARS-CoV-2_1	29031	A	G	550396	57
SARS-CoV-2_1	29035	T	C	567659	113
SARS-CoV-2_1	29188	A	G	476951	64
SARS-CoV-2_1	29242	A	G	531299	105
SARS-CoV-2_1	29512	T	C	730393	127
SARS-CoV-2_1	29869	A	G	2026	1
SARS-CoV-2_2	628	T	C	43795	8
SARS-CoV-2_2	916	A	G	35185	5
SARS-CoV-2_2	1216	T	C	23190	1
SARS-CoV-2_2	1615	T	C	12164	4
SARS-CoV-2_2	1618	T	C	11692	3
SARS-CoV-2_2	1635	A	G	10598	2
SARS-CoV-2_2	2493	A	G	9853	1
SARS-CoV-2_2	2562	T	C	9196	2
SARS-CoV-2_2	2679	A	G	8342	2
SARS-CoV-2_2	3189	A	G	5971	1
SARS-CoV-2_2	3313	T	C	7329	4
SARS-CoV-2_2	4108	A	G	7724	1
SARS-CoV-2_2	4260	A	G	10164	1
SARS-CoV-2_2	4266	T	C	10080	1
SARS-CoV-2_2	5214	T	C	5686	2
SARS-CoV-2_2	5647	A	G	7410	1
SARS-CoV-2_2	5710	A	G	3709	1
SARS-CoV-2_2	5744	T	C	3221	2
SARS-CoV-2_2	5875	A	G	4623	2
SARS-CoV-2_2	5991	A	G	5042	2
SARS-CoV-2_2	6366	A	G	5948	2
SARS-CoV-2_2	6604	A	G	1979	1
SARS-CoV-2_2	7694	T	C	1434	1
SARS-CoV-2_2	11075	T	C	268	1
SARS-CoV-2_2	14313	T	C	582	1
SARS-CoV-2_2	15020	T	C	617	1
SARS-CoV-2_2	15900	T	C	1108	1
SARS-CoV-2_2	16273	T	C	788	1
SARS-CoV-2_2	16764	T	C	1162	1
SARS-CoV-2_2	17279	T	C	767	1
SARS-CoV-2_2	17737	A	G	1544	1
SARS-CoV-2_2	17967	T	C	1532	1
SARS-CoV-2_2	18054	A	G	2213	1
SARS-CoV-2_2	18147	A	G	2635	2
SARS-CoV-2_2	18688	T	C	2110	2
SARS-CoV-2_2	18784	T	C	1263	1
SARS-CoV-2_2	19724	T	C	2117	1
SARS-CoV-2_2	19755	T	C	3161	2
SARS-CoV-2_2	20815	T	C	2639	1
SARS-CoV-2_2	22101	A	G	7961	1
SARS-CoV-2_2	22351	A	G	9780	1
SARS-CoV-2_2	23584	T	C	3934	2
SARS-CoV-2_2	24583	T	C	18863	4
SARS-CoV-2_2	24779	A	G	20698	2
SARS-CoV-2_2	24780	A	G	19935	5
SARS-CoV-2_2	24849	T	C	23472	2
SARS-CoV-2_2	24869	T	C	23713	8
SARS-CoV-2_2	24871	T	C	25581	4
SARS-CoV-2_2	24996	T	C	29273	3
SARS-CoV-2_2	25147	A	G	11865	2
SARS-CoV-2_2	25628	T	C	19698	2
SARS-CoV-2_2	25795	T	C	22081	6
SARS-CoV-2_2	26067	T	C	25003	6
SARS-CoV-2_2	27006	A	G	82515	12
SARS-CoV-2_2	27354	A	G	43566	7
SARS-CoV-2_2	27485	T	C	193301	31
SARS-CoV-2_2	27780	T	C	23713	9
SARS-CoV-2_2	27792	T	C	18937	22
SARS-CoV-2_2	27869	T	C	73507	15
SARS-CoV-2_2	27876	T	C	84524	11
SARS-CoV-2_2	27913	T	C	148600	29
SARS-CoV-2_2	28438	T	C	527947	115
SARS-CoV-2_2	28605	A	G	425650	41
SARS-CoV-2_2	28636	T	C	494400	88
SARS-CoV-2_2	28971	A	G	353565	51
SARS-CoV-2_2	29029	T	C	572389	17
SARS-CoV-2_2	29031	A	G	629691	53
SARS-CoV-2_2	29035	T	C	641391	105
SARS-CoV-2_2	29188	A	G	515627	74
SARS-CoV-2_2	29242	A	G	552364	96
SARS-CoV-2_2	29512	T	C	750868	124
SARS-CoV-2_3	628	T	C	36051	9
SARS-CoV-2_3	916	A	G	28362	4
SARS-CoV-2_3	1216	T	C	20538	5
SARS-CoV-2_3	1615	T	C	11173	2
SARS-CoV-2_3	1618	T	C	10758	2
SARS-CoV-2_3	1635	A	G	10005	2
SARS-CoV-2_3	3189	A	G	5199	1
SARS-CoV-2_3	3313	T	C	7201	1
SARS-CoV-2_3	3321	T	C	6789	1
SARS-CoV-2_3	3337	A	G	7495	1
SARS-CoV-2_3	4108	A	G	8096	1
SARS-CoV-2_3	4260	A	G	9192	2
SARS-CoV-2_3	4266	T	C	9124	4
SARS-CoV-2_3	5214	T	C	4921	1
SARS-CoV-2_3	5647	A	G	6798	3
SARS-CoV-2_3	5744	T	C	3104	3
SARS-CoV-2_3	6130	T	C	4901	2
SARS-CoV-2_3	6492	T	C	8153	1
SARS-CoV-2_3	6496	T	C	6145	1
SARS-CoV-2_3	8168	T	C	881	1
SARS-CoV-2_3	10828	A	G	407	1
SARS-CoV-2_3	11075	T	C	238	1
SARS-CoV-2_3	13345	T	C	328	1
SARS-CoV-2_3	14313	T	C	575	1
SARS-CoV-2_3	15020	T	C	477	1
SARS-CoV-2_3	16882	A	G	1125	1
SARS-CoV-2_3	17442	T	C	1715	2
SARS-CoV-2_3	17967	T	C	1253	1
SARS-CoV-2_3	18054	A	G	1894	1
SARS-CoV-2_3	18552	T	C	1959	1
SARS-CoV-2_3	18688	T	C	2001	5
SARS-CoV-2_3	19755	T	C	2916	1
SARS-CoV-2_3	20246	T	C	1953	2
SARS-CoV-2_3	22101	A	G	10656	2
SARS-CoV-2_3	22351	A	G	8607	2
SARS-CoV-2_3	24363	T	C	10898	1
SARS-CoV-2_3	24402	A	G	11320	2
SARS-CoV-2_3	24583	T	C	17912	2
SARS-CoV-2_3	24779	A	G	18372	2
SARS-CoV-2_3	24780	A	G	17733	5
SARS-CoV-2_3	24849	T	C	21167	3
SARS-CoV-2_3	24869	T	C	21429	6
SARS-CoV-2_3	24870	T	C	22830	7
SARS-CoV-2_3	24871	T	C	23335	8
SARS-CoV-2_3	24903	T	C	17387	4
SARS-CoV-2_3	24996	T	C	31956	3
SARS-CoV-2_3	25147	A	G	11935	5
SARS-CoV-2_3	25628	T	C	18329	2
SARS-CoV-2_3	25795	T	C	24287	3
SARS-CoV-2_3	26067	T	C	23073	2
SARS-CoV-2_3	27006	A	G	71789	12
SARS-CoV-2_3	27334	A	G	20394	3
SARS-CoV-2_3	27354	A	G	39363	7
SARS-CoV-2_3	27485	T	C	172431	29
SARS-CoV-2_3	27780	T	C	20772	2
SARS-CoV-2_3	27792	T	C	16268	12
SARS-CoV-2_3	27869	T	C	82601	13
SARS-CoV-2_3	27876	T	C	98334	20
SARS-CoV-2_3	27913	T	C	168493	21
SARS-CoV-2_3	28438	T	C	483336	78
SARS-CoV-2_3	28605	A	G	364312	29
SARS-CoV-2_3	28636	T	C	423825	80
SARS-CoV-2_3	28971	A	G	321553	44
SARS-CoV-2_3	29029	T	C	547992	24
SARS-CoV-2_3	29031	A	G	599021	44
SARS-CoV-2_3	29035	T	C	606707	111
SARS-CoV-2_3	29188	A	G	509755	52
SARS-CoV-2_3	29242	A	G	511260	94
SARS-CoV-2_3	29512	T	C	758968	137
SARS-CoV-2_3	29869	A	G	4589	1
SARS-CoV-2_Rux_1	628	T	C	71242	10
SARS-CoV-2_Rux_1	916	A	G	59123	5
SARS-CoV-2_Rux_1	1216	T	C	37807	8
SARS-CoV-2_Rux_1	1615	T	C	17319	4
SARS-CoV-2_Rux_1	1618	T	C	16617	4
SARS-CoV-2_Rux_1	1635	A	G	15092	1
SARS-CoV-2_Rux_1	2493	A	G	13760	3
SARS-CoV-2_Rux_1	2562	T	C	14143	1
SARS-CoV-2_Rux_1	2874	A	G	13517	1
SARS-CoV-2_Rux_1	3306	T	C	9887	3
SARS-CoV-2_Rux_1	3313	T	C	10119	1
SARS-CoV-2_Rux_1	3321	T	C	9396	1
SARS-CoV-2_Rux_1	3337	A	G	12664	3
SARS-CoV-2_Rux_1	4108	A	G	11884	2
SARS-CoV-2_Rux_1	4260	A	G	13454	3
SARS-CoV-2_Rux_1	4266	T	C	13347	2
SARS-CoV-2_Rux_1	5214	T	C	8541	2
SARS-CoV-2_Rux_1	5287	T	C	6808	4
SARS-CoV-2_Rux_1	5307	T	C	5326	2
SARS-CoV-2_Rux_1	5647	A	G	11477	1
SARS-CoV-2_Rux_1	5710	A	G	5980	3
SARS-CoV-2_Rux_1	5744	T	C	5074	4
SARS-CoV-2_Rux_1	5991	A	G	9410	3
SARS-CoV-2_Rux_1	6366	A	G	8735	1
SARS-CoV-2_Rux_1	6492	T	C	12497	3
SARS-CoV-2_Rux_1	10816	T	C	1074	1
SARS-CoV-2_Rux_1	15731	T	C	1807	1
SARS-CoV-2_Rux_1	16706	T	C	2601	1
SARS-CoV-2_Rux_1	16764	T	C	2462	1
SARS-CoV-2_Rux_1	17737	A	G	3219	1
SARS-CoV-2_Rux_1	17796	T	C	3732	2
SARS-CoV-2_Rux_1	17967	T	C	3524	1
SARS-CoV-2_Rux_1	18054	A	G	4961	3
SARS-CoV-2_Rux_1	18688	T	C	4136	7
SARS-CoV-2_Rux_1	18696	T	C	3352	3
SARS-CoV-2_Rux_1	18699	T	C	3325	3
SARS-CoV-2_Rux_1	18700	T	C	3322	1
SARS-CoV-2_Rux_1	19071	T	C	3357	1
SARS-CoV-2_Rux_1	19241	T	C	3493	1
SARS-CoV-2_Rux_1	19724	T	C	4510	1
SARS-CoV-2_Rux_1	20733	T	C	6045	2
SARS-CoV-2_Rux_1	20799	T	C	6042	1
SARS-CoV-2_Rux_1	20815	T	C	5830	1
SARS-CoV-2_Rux_1	22101	A	G	15824	3
SARS-CoV-2_Rux_1	22255	A	G	14031	1
SARS-CoV-2_Rux_1	22270	T	C	13850	1
SARS-CoV-2_Rux_1	22351	A	G	16252	1
SARS-CoV-2_Rux_1	23584	T	C	7957	2
SARS-CoV-2_Rux_1	24402	A	G	17661	1
SARS-CoV-2_Rux_1	24583	T	C	29928	3
SARS-CoV-2_Rux_1	24779	A	G	38435	1
SARS-CoV-2_Rux_1	24780	A	G	37006	6
SARS-CoV-2_Rux_1	24849	T	C	40525	1
SARS-CoV-2_Rux_1	24869	T	C	42504	2
SARS-CoV-2_Rux_1	24870	T	C	45651	1
SARS-CoV-2_Rux_1	24871	T	C	47035	7
SARS-CoV-2_Rux_1	24903	T	C	32372	3
SARS-CoV-2_Rux_1	24996	T	C	52871	6
SARS-CoV-2_Rux_1	25147	A	G	20598	2
SARS-CoV-2_Rux_1	25628	T	C	31634	1
SARS-CoV-2_Rux_1	25795	T	C	40429	8
SARS-CoV-2_Rux_1	26067	T	C	51616	10
SARS-CoV-2_Rux_1	27006	A	G	140198	26
SARS-CoV-2_Rux_1	27334	A	G	55097	4
SARS-CoV-2_Rux_1	27354	A	G	78800	7
SARS-CoV-2_Rux_1	27485	T	C	338557	41
SARS-CoV-2_Rux_1	27780	T	C	44855	11
SARS-CoV-2_Rux_1	27792	T	C	37420	50
SARS-CoV-2_Rux_1	27869	T	C	137307	18
SARS-CoV-2_Rux_1	27876	T	C	151469	24
SARS-CoV-2_Rux_1	27913	T	C	257327	40
SARS-CoV-2_Rux_1	28438	T	C	761582	137
SARS-CoV-2_Rux_1	28605	A	G	679369	81
SARS-CoV-2_Rux_1	28636	T	C	842530	179
SARS-CoV-2_Rux_1	28971	A	G	528664	68
SARS-CoV-2_Rux_1	29029	T	C	801580	31
SARS-CoV-2_Rux_1	29031	A	G	895085	74
SARS-CoV-2_Rux_1	29035	T	C	915870	172
SARS-CoV-2_Rux_1	29188	A	G	749607	92
SARS-CoV-2_Rux_1	29242	A	G	848038	167
SARS-CoV-2_Rux_1	29512	T	C	706663	115
SARS-CoV-2_Rux_1	29869	A	G	7445	1
SARS-CoV-2_Rux_2	628	T	C	63174	11
SARS-CoV-2_Rux_2	916	A	G	50222	6
SARS-CoV-2_Rux_2	1216	T	C	35164	5
SARS-CoV-2_Rux_2	1615	T	C	16619	4
SARS-CoV-2_Rux_2	1618	T	C	16020	2
SARS-CoV-2_Rux_2	1635	A	G	14507	1
SARS-CoV-2_Rux_2	2493	A	G	11635	2
SARS-CoV-2_Rux_2	2679	A	G	11802	1
SARS-CoV-2_Rux_2	2874	A	G	13312	4
SARS-CoV-2_Rux_2	3058	A	G	8387	1
SARS-CoV-2_Rux_2	3306	T	C	8642	1
SARS-CoV-2_Rux_2	3313	T	C	9007	2
SARS-CoV-2_Rux_2	3337	A	G	11687	2
SARS-CoV-2_Rux_2	4108	A	G	10901	1
SARS-CoV-2_Rux_2	4260	A	G	12365	1
SARS-CoV-2_Rux_2	4266	T	C	12149	1
SARS-CoV-2_Rux_2	5647	A	G	10535	2
SARS-CoV-2_Rux_2	5744	T	C	5153	5
SARS-CoV-2_Rux_2	5875	A	G	7710	1
SARS-CoV-2_Rux_2	5991	A	G	9139	1
SARS-CoV-2_Rux_2	6130	T	C	7205	1
SARS-CoV-2_Rux_2	6366	A	G	8455	2
SARS-CoV-2_Rux_2	6492	T	C	10450	2
SARS-CoV-2_Rux_2	6810	T	C	1082	1
SARS-CoV-2_Rux_2	7636	A	G	2576	1
SARS-CoV-2_Rux_2	8284	T	C	1635	1
SARS-CoV-2_Rux_2	10184	T	C	933	1
SARS-CoV-2_Rux_2	10357	T	C	929	1
SARS-CoV-2_Rux_2	14313	T	C	672	1
SARS-CoV-2_Rux_2	16882	A	G	1648	1
SARS-CoV-2_Rux_2	17737	A	G	2133	1
SARS-CoV-2_Rux_2	18552	T	C	2990	1
SARS-CoV-2_Rux_2	18554	A	G	3208	1
SARS-CoV-2_Rux_2	18688	T	C	2924	8
SARS-CoV-2_Rux_2	19071	T	C	2474	1
SARS-CoV-2_Rux_2	20600	T	C	2360	1
SARS-CoV-2_Rux_2	20799	T	C	5003	2
SARS-CoV-2_Rux_2	22101	A	G	14118	2
SARS-CoV-2_Rux_2	22255	A	G	12765	4
SARS-CoV-2_Rux_2	22270	T	C	12902	2
SARS-CoV-2_Rux_2	22351	A	G	14437	2
SARS-CoV-2_Rux_2	23687	A	G	8844	1
SARS-CoV-2_Rux_2	24363	T	C	16456	1
SARS-CoV-2_Rux_2	24583	T	C	27371	4
SARS-CoV-2_Rux_2	24779	A	G	28739	5
SARS-CoV-2_Rux_2	24780	A	G	27843	7
SARS-CoV-2_Rux_2	24849	T	C	33659	1
SARS-CoV-2_Rux_2	24869	T	C	36371	5
SARS-CoV-2_Rux_2	24870	T	C	39333	3
SARS-CoV-2_Rux_2	24871	T	C	40013	4
SARS-CoV-2_Rux_2	24903	T	C	31835	9
SARS-CoV-2_Rux_2	24996	T	C	51495	10
SARS-CoV-2_Rux_2	25147	A	G	15611	2
SARS-CoV-2_Rux_2	25628	T	C	25694	1
SARS-CoV-2_Rux_2	25795	T	C	36750	6
SARS-CoV-2_Rux_2	26067	T	C	42375	4
SARS-CoV-2_Rux_2	27006	A	G	131327	22
SARS-CoV-2_Rux_2	27334	A	G	50793	6
SARS-CoV-2_Rux_2	27354	A	G	74029	17
SARS-CoV-2_Rux_2	27485	T	C	346967	38
SARS-CoV-2_Rux_2	27780	T	C	35303	11
SARS-CoV-2_Rux_2	27792	T	C	29470	32
SARS-CoV-2_Rux_2	27869	T	C	151527	23
SARS-CoV-2_Rux_2	27876	T	C	175535	27
SARS-CoV-2_Rux_2	27913	T	C	329514	43
SARS-CoV-2_Rux_2	28438	T	C	730147	126
SARS-CoV-2_Rux_2	28605	A	G	646699	51
SARS-CoV-2_Rux_2	28636	T	C	823568	127
SARS-CoV-2_Rux_2	28971	A	G	460174	48
SARS-CoV-2_Rux_2	29029	T	C	781319	25
SARS-CoV-2_Rux_2	29031	A	G	869932	80
SARS-CoV-2_Rux_2	29035	T	C	893114	171
SARS-CoV-2_Rux_2	29188	A	G	749685	80
SARS-CoV-2_Rux_2	29242	A	G	869485	186
SARS-CoV-2_Rux_2	29512	T	C	726746	101
SARS-CoV-2_Rux_2	29869	A	G	3026	3
SARS-CoV-2_Rux_3	628	T	C	50073	2
SARS-CoV-2_Rux_3	916	A	G	41774	4
SARS-CoV-2_Rux_3	1216	T	C	26647	10
SARS-CoV-2_Rux_3	1615	T	C	12184	3
SARS-CoV-2_Rux_3	1618	T	C	11629	4
SARS-CoV-2_Rux_3	1635	A	G	10789	1
SARS-CoV-2_Rux_3	2493	A	G	9441	2
SARS-CoV-2_Rux_3	2562	T	C	9835	2
SARS-CoV-2_Rux_3	2679	A	G	8247	1
SARS-CoV-2_Rux_3	2874	A	G	10839	1
SARS-CoV-2_Rux_3	3058	A	G	6433	1
SARS-CoV-2_Rux_3	3306	T	C	7197	1
SARS-CoV-2_Rux_3	3313	T	C	7415	3
SARS-CoV-2_Rux_3	3337	A	G	10092	1
SARS-CoV-2_Rux_3	4108	A	G	9098	1
SARS-CoV-2_Rux_3	4260	A	G	10582	3
SARS-CoV-2_Rux_3	4266	T	C	10409	1
SARS-CoV-2_Rux_3	5647	A	G	8606	1
SARS-CoV-2_Rux_3	5991	A	G	7803	1
SARS-CoV-2_Rux_3	6130	T	C	6085	2
SARS-CoV-2_Rux_3	6492	T	C	9423	1
SARS-CoV-2_Rux_3	6496	T	C	7054	1
SARS-CoV-2_Rux_3	7694	T	C	1748	1
SARS-CoV-2_Rux_3	8168	T	C	1054	1
SARS-CoV-2_Rux_3	8289	T	C	1682	1
SARS-CoV-2_Rux_3	8448	A	G	1243	1
SARS-CoV-2_Rux_3	11075	T	C	501	3
SARS-CoV-2_Rux_3	12571	A	G	996	1
SARS-CoV-2_Rux_3	14438	T	C	1627	1
SARS-CoV-2_Rux_3	15020	T	C	1080	3
SARS-CoV-2_Rux_3	15893	T	C	2789	1
SARS-CoV-2_Rux_3	16706	T	C	2232	1
SARS-CoV-2_Rux_3	16882	A	G	2556	1
SARS-CoV-2_Rux_3	17967	T	C	2942	1
SARS-CoV-2_Rux_3	18054	A	G	4230	1
SARS-CoV-2_Rux_3	18495	T	C	3853	1
SARS-CoV-2_Rux_3	18688	T	C	3310	7
SARS-CoV-2_Rux_3	18696	T	C	2677	2
SARS-CoV-2_Rux_3	18699	T	C	2674	1
SARS-CoV-2_Rux_3	19071	T	C	3181	1
SARS-CoV-2_Rux_3	19241	T	C	2833	2
SARS-CoV-2_Rux_3	20236	A	G	2763	1
SARS-CoV-2_Rux_3	20246	T	C	2756	1
SARS-CoV-2_Rux_3	20733	T	C	5026	1
SARS-CoV-2_Rux_3	22101	A	G	13485	2
SARS-CoV-2_Rux_3	22255	A	G	11296	2
SARS-CoV-2_Rux_3	22270	T	C	11282	1
SARS-CoV-2_Rux_3	22351	A	G	13605	3
SARS-CoV-2_Rux_3	23687	A	G	8746	3
SARS-CoV-2_Rux_3	24363	T	C	14623	3
SARS-CoV-2_Rux_3	24402	A	G	13300	5
SARS-CoV-2_Rux_3	24583	T	C	22766	2
SARS-CoV-2_Rux_3	24779	A	G	28709	2
SARS-CoV-2_Rux_3	24780	A	G	27725	8
SARS-CoV-2_Rux_3	24849	T	C	29863	5
SARS-CoV-2_Rux_3	24869	T	C	31148	7
SARS-CoV-2_Rux_3	24870	T	C	33535	9
SARS-CoV-2_Rux_3	24871	T	C	34119	5
SARS-CoV-2_Rux_3	24903	T	C	24468	2
SARS-CoV-2_Rux_3	24996	T	C	41059	7
SARS-CoV-2_Rux_3	25147	A	G	15389	5
SARS-CoV-2_Rux_3	25628	T	C	25117	5
SARS-CoV-2_Rux_3	25795	T	C	31517	3
SARS-CoV-2_Rux_3	26067	T	C	34473	9
SARS-CoV-2_Rux_3	27006	A	G	99257	13
SARS-CoV-2_Rux_3	27334	A	G	50162	6
SARS-CoV-2_Rux_3	27354	A	G	67492	5
SARS-CoV-2_Rux_3	27485	T	C	261950	39
SARS-CoV-2_Rux_3	27780	T	C	33222	4
SARS-CoV-2_Rux_3	27792	T	C	30382	41
SARS-CoV-2_Rux_3	27869	T	C	125959	19
SARS-CoV-2_Rux_3	27876	T	C	135945	21
SARS-CoV-2_Rux_3	27913	T	C	227386	24
SARS-CoV-2_Rux_3	28438	T	C	565115	114
SARS-CoV-2_Rux_3	28605	A	G	485268	56
SARS-CoV-2_Rux_3	28636	T	C	637226	105
SARS-CoV-2_Rux_3	28971	A	G	410590	47
SARS-CoV-2_Rux_3	29029	T	C	580681	22
SARS-CoV-2_Rux_3	29031	A	G	656196	59
SARS-CoV-2_Rux_3	29035	T	C	687401	114
SARS-CoV-2_Rux_3	29188	A	G	525605	52
SARS-CoV-2_Rux_3	29242	A	G	618479	108
SARS-CoV-2_Rux_3	29512	T	C	766474	130
SARS-CoV-2_Rux_3	29869	A	G	9481	1

## Sheet: all SNV calls
SampleID	Pos	Ref	Alt	Ref_count	Alt_count
SRR11059947	565	T	C	41621	1267
SRR11059947	1101	C	T	151533	3945
SRR11059947	1104	T	A	153992	4495
SRR11059947	1659	G	T	81919	1330
SRR11059947	1821	G	A	73270	3197
SRR11059947	1914	G	A	58465	1428
SRR11059947	3290	C	G	162712	2875
SRR11059947	3313	T	C	89536	3081
SRR11059947	4511	G	T	44374	1075
SRR11059947	6404	G	T	73002	887
SRR11059947	6662	G	A	18604	924
SRR11059947	6667	T	A	17971	520
SRR11059947	6816	G	A	19898	536
SRR11059947	7979	C	T	494652	2871
SRR11059947	8660	C	T	101733	1135
SRR11059947	10185	G	A	80366	953
SRR11059947	10357	T	C	133530	1557
SRR11059947	10582	C	T	420975	17964
SRR11059947	10608	T	C	468674	2544
SRR11059947	10748	C	T	322040	2363
SRR11059947	10779	T	A	100902	8504
SRR11059947	10813	T	C	65627	1027
SRR11059947	11219	A	G	16602	628
SRR11059947	11367	A	T	37277	1868
SRR11059947	12495	A	C	47731	1010
SRR11059947	13693	A	T	102170	2880
SRR11059947	14316	G	A	43194	1429
SRR11059947	15148	C	G	45849	727
SRR11059947	15900	T	C	36621	1044
SRR11059947	16726	C	T	81201	939
SRR11059947	17190	T	C	251792	6210
SRR11059947	17722	G	A	497507	5382
SRR11059947	17825	C	T	594384	18456
SRR11059947	18054	A	G	314967	2924
SRR11059947	18495	T	C	155216	1494
SRR11059947	18697	G	A	76992	975
SRR11059947	18700	T	C	72936	949
SRR11059947	19724	T	C	212143	2834
SRR11059947	19948	A	C	696592	52659
SRR11059947	21641	G	C	41598	3600
SRR11059947	22006	C	T	102166	1116
SRR11059947	22270	T	C	309950	9728
SRR11059947	22442	G	A	93498	1144
SRR11059947	23308	T	A	185139	10060
SRR11059947	23584	T	C	206466	9537
SRR11059947	23687	A	G	205177	2738
SRR11059947	23865	C	T	212169	1647
SRR11059947	23991	C	T	215769	1612
SRR11059947	24104	G	A	190449	1626
SRR11059947	24357	G	A	238602	2020
SRR11059947	24402	A	G	281943	2191
SRR11059947	24583	T	C	277368	2082
SRR11059947	24707	C	T	319887	2438
SRR11059947	24779	A	G	289604	1974
SRR11059947	24903	T	C	97580	2486
SRR11059947	26124	C	T	33736	1143
SRR11059947	26194	A	T	38481	633
SRR11059947	27354	A	G	167928	1287
SRR11059947	27494	C	T	213721	2878
SRR11059947	27628	G	A	196003	3148
SRR11059947	27750	G	A	182591	2896
SRR11059947	27869	T	C	98931	3051
SRR11059947	28647	C	T	127924	1224
SRR11059947	29029	T	C	369018	2246
SRR11059947	29280	C	T	553362	3732
SRR11059947	29398	G	C	416049	3832
SRR11059947	29869	A	G	19834	774
SRR11059947	29870	C	A	9603	393
SRR11059947	16356	A	G	45569	657
SRR11059947	171	C	T	19627	467
SRR11059947	6668	T	A	18028	450
SRR11059947	27882	G	A	82823	839
SRR11059947	28238	T	C	160975	1159
SRR11059947	28791	C	T	212186	1346
SRR11059947	28971	A	G	384870	1939
SRR11059947	7636	A	G	157541	1114
SRR11059947	18147	A	G	200363	1281
SRR11059947	6492	T	C	49405	606
SRR11059947	6828	C	G	19903	411
SRR11059947	22316	G	A	404642	1971
SRR11059947	27876	T	C	88687	799
SRR11059947	22255	A	G	306162	1623
SRR11059947	29253	C	T	548600	2363
SRR11059947	11886	C	G	103035	828
SRR11059947	5765	G	A	207918	1180
SRR11059947	14931	C	T	28624	404
SRR11059947	6810	T	C	20000	342
SRR11059947	6673	T	C	16908	316
SRR11059947	11902	C	G	108373	768
SRR11059947	5744	T	C	230104	1211
SRR11059947	24584	G	A	279467	1354
SRR11059947	28038	G	A	88403	667
SRR11059947	14313	T	C	49302	487
SRR11059947	28209	G	A	148577	895
SRR11059947	6130	T	C	42818	443
SRR11059947	5821	A	G	174944	974
SRR11059947	1108	C	T	176088	975
SRR11059947	6604	A	G	23962	336
SRR11059947	24552	T	C	290088	1347
SRR11059947	29718	C	T	189213	1016
SRR11059947	23043	C	T	60587	522
SRR11059947	6813	C	G	19753	306
SRR11059947	3445	A	G	97416	677
SRR11059947	18106	G	A	218663	1112
SRR11059947	16764	T	C	74829	571
SRR11059947	12156	A	G	298669	1340
SRR11059947	17939	C	T	634958	2312
SRR11059947	500	G	A	26466	333
SRR11059947	24378	C	T	259999	1213
SRR11059947	24871	T	C	107368	689
SRR11059947	23437	T	C	265561	1218
SRR11059947	12091	A	G	260657	1202
SRR11059947	22454	G	A	36776	381
SRR11059947	12468	C	T	66627	513
SRR11059947	7998	C	T	526556	1967
SRR11059947	147	C	T	16725	259
SRR11059947	3960	T	C	90779	604
SRR11059947	6840	C	T	21672	288
SRR11059947	23264	G	A	157444	843
SRR11059947	11511	C	G	64212	489
SRR11059947	332	G	A	21570	282
SRR11059947	25132	C	A	56088	452
SRR11059947	18934	A	G	75692	532
SRR11059947	26542	C	A	24027	294
SRR11059947	11143	G	A	19288	265
SRR11059947	4071	C	T	112012	666
SRR11059947	6388	C	T	78672	539
SRR11059947	3326	C	T	88966	577
SRR11059947	25156	C	T	66966	487
SRR11059947	10788	A	G	91100	582
SRR11059947	2706	C	T	43864	387
SRR11059947	16882	A	G	92183	581
SRR11059947	29529	C	T	104705	624
SRR11059947	25147	A	G	63790	466
SRR11059947	20600	T	C	81141	534
SRR11059947	4276	C	T	62090	457
SRR11059947	13372	C	T	77215	517
SRR11059947	11490	C	G	59404	444
SRR11059947	9848	A	G	55520	425
SRR11059947	25699	G	A	81462	518
SRR11059947	23302	G	A	184809	867
SRR11059947	13873	A	G	192763	890
SRR11059947	7728	C	T	239386	1033
SRR11059947	1026	C	A	89810	543
SRR11059947	12458	A	G	81099	506
SRR11059947	25705	T	C	80870	503
SRR11059947	27459	G	A	218296	955
SRR11059947	9914	T	C	81842	501
SRR11059947	8283	A	G	57674	405
SRR11059947	11146	G	A	16938	216
SRR11059947	24363	T	C	253099	1046
SRR11059947	4524	C	T	44178	347
SRR11059947	2227	C	T	124504	642
SRR11059947	3337	A	G	89018	516
SRR11059947	8401	A	G	64045	423
SRR11059947	3736	C	T	186902	837
SRR11059947	13788	T	C	160818	755
SRR11059947	25136	A	G	57939	391
SRR11059947	4743	C	T	33026	286
SRR11059947	11159	A	C	14266	190
SRR11059947	19261	A	G	32811	284
SRR11059947	21222	A	G	289953	1122
SRR11059947	1570	T	C	208038	882
SRR11059947	29049	G	A	372488	1351
SRR11059947	9396	C	T	42184	321
SRR11059947	24287	A	G	214073	888
SRR11059947	8414	G	A	72009	430
SRR11059947	19234	T	C	32163	271
SRR11059947	6803	T	C	20031	212
SRR11059947	2434	C	T	73491	432
SRR11059947	25795	T	C	41311	308
SRR11059947	17332	A	G	291544	1101
SRR11059947	6496	T	C	46446	327
SRR11059947	28761	A	G	191201	801
SRR11059947	12249	C	T	331087	1193
SRR11059947	7295	G	A	37791	284
SRR11059947	3703	A	G	160655	703
SRR11059947	897	C	T	80754	445
SRR11059947	26488	T	C	14418	173
SRR11059947	14348	A	G	52311	340
SRR11059947	27633	A	G	188906	784
SRR11059947	448	G	A	28032	239
SRR11059947	15893	T	C	41401	293
SRR11059947	22243	A	G	318523	1142
SRR11059947	28984	A	G	378636	1304
SRR11059947	18784	T	C	64647	379
SRR11059947	19132	G	T	41254	290
SRR11059947	22125	A	G	174475	731
SRR11059947	15894	G	A	41316	288
SRR11059947	17031	T	C	130996	594
SRR11059947	2398	G	A	78609	423
SRR11059947	19894	G	A	569403	1786
SRR11059947	4779	T	C	32141	247
SRR11059947	17144	G	A	217853	843
SRR11059947	23086	C	T	73792	400
SRR11059947	5674	T	C	221454	848
SRR11059947	29738	C	T	189421	754
SRR11059947	24295	T	C	215343	828
SRR11059947	3973	T	C	79041	411
SRR11059947	1208	A	G	223301	842
SRR11059947	17760	A	G	531104	1653
SRR11059947	4187	G	A	127709	562
SRR11059947	21695	T	C	33385	241
SRR11059947	24820	A	G	240590	888
SRR11059947	19763	C	T	319343	1101
SRR11059947	17849	G	A	625344	1872
SRR11059947	396	A	G	25997	204
SRR11059947	2679	A	G	52882	308
SRR11059947	21691	C	T	34191	237
SRR11059947	4266	T	C	65775	351
SRR11059947	29602	T	C	147830	604
SRR11059947	28403	G	A	109305	488
SRR11059947	25674	T	C	85121	409
SRR11059947	3148	A	G	459325	1432
SRR11059947	4890	C	T	45187	272
SRR11059947	20790	C	T	65222	342
SRR11059947	21277	A	G	331387	1093
SRR11059947	851	T	C	77513	376
SRR11059947	16272	T	C	40830	249
SRR11059947	13349	G	A	68524	344
SRR11059947	23236	G	A	141596	566
SRR11059947	8607	T	C	103193	452
SRR11059947	28006	C	T	85768	396
SRR11059947	28900	A	G	288398	964
SRR11059947	13474	T	C	83629	388
SRR11059947	19242	T	C	30621	205
SRR11059947	5157	C	T	67090	333
SRR11059947	2558	C	T	84240	387
SRR11059947	4626	C	T	42114	246
SRR11059947	11097	T	C	33453	208
SRR11059947	28	C	T	6254	87
SRR11059947	19755	T	C	266498	885
SRR11059947	13144	T	C	55005	283
SRR11059947	9597	A	G	19965	154
SRR11059947	6519	A	G	38612	226
SRR11059947	4579	T	C	42924	241
SRR11059947	24034	C	T	247033	828
SRR11059947	8841	C	T	75584	346
SRR11059947	24166	A	G	214433	739
SRR11059947	1618	T	C	115160	463
SRR11059947	20245	A	G	55155	278
SRR11059947	25520	T	C	131365	508
SRR11059947	7019	G	A	18618	144
SRR11059947	28399	C	T	113054	454
SRR11059947	10552	A	G	423197	1264
SRR11059947	4082	G	A	117299	464
SRR11059947	5511	A	G	271483	879
SRR11059947	21320	G	A	378004	1149
SRR11059947	12363	T	C	208258	711
SRR11059947	24210	C	T	240608	794
SRR11059947	16047	T	C	32591	194
SRR11059947	7558	A	G	91730	384
SRR11059947	9872	C	T	62721	295
SRR11059947	25350	C	T	111223	441
SRR11059947	6694	G	A	14586	122
SRR11059947	29614	C	T	144305	534
SRR11059947	26067	T	C	30148	184
SRR11059947	16871	G	A	92340	384
SRR11059947	716	A	G	66518	305
SRR11059947	14656	G	A	48702	247
SRR11059947	22384	T	C	287554	909
SRR11059947	13543	T	C	77161	336
SRR11059947	26537	C	T	23061	155
SRR11059947	261	G	T	22262	151
SRR11059947	27582	T	C	231214	758
SRR11059947	1622	A	G	102113	405
SRR11059947	3171	T	C	471225	1353
SRR11059947	6706	C	T	14766	118
SRR11059947	1719	G	A	107992	421
SRR11059947	23554	A	G	270307	854
SRR11059947	9077	G	A	24692	156
SRR11059947	26867	A	G	249218	790
SRR11059947	16839	A	G	88932	359
SRR11059947	16191	A	G	37471	199
SRR11059947	22413	C	T	137752	495
SRR11059947	5283	A	G	106868	408
SRR11059947	9598	C	T	19649	133
SRR11059947	16399	T	C	54007	251
SRR11059947	27568	T	C	220560	712
SRR11059947	15170	A	G	48963	234
SRR11059947	4256	G	A	74747	312
SRR11059947	6838	A	G	21436	138
SRR11059947	13980	A	G	317833	953
SRR11059947	13810	A	G	164901	562
SRR11059947	19269	C	T	34805	185
SRR11059947	738	A	G	61327	270
SRR11059947	4830	A	G	37514	193
SRR11059947	936	C	T	87299	345
SRR11059947	2297	T	C	116335	426
SRR11059947	11176	T	C	14968	110
SRR11059947	3324	T	C	90409	353
SRR11059947	2306	C	T	111024	411
SRR11059947	28101	C	T	101055	383
SRR11059947	14438	T	C	101745	384
SRR11059947	672	A	G	62526	270
SRR11059947	4838	A	G	38390	194
SRR11059947	19241	T	C	30885	168
SRR11059947	27057	T	C	260117	798
SRR11059947	27335	C	T	171922	572
SRR11059947	17233	A	G	257918	792
SRR11059947	29407	A	G	423123	1194
SRR11059947	8360	A	G	63727	271
SRR11059947	13875	A	G	194088	625
SRR11059947	10440	C	T	182658	595
SRR11059947	15146	G	A	46053	215
SRR11059947	27530	T	C	213825	672
SRR11059947	21511	A	G	493251	1352
SRR11059947	2021	T	C	58421	251
SRR11059947	23524	A	G	291757	865
SRR11059947	6134	G	A	43688	205
SRR11059947	1099	T	C	149182	503
SRR11059947	1005	A	G	86105	331
SRR11059947	17472	A	G	213173	668
SRR11059947	8516	G	A	94922	355
SRR11059947	22256	G	A	307428	898
SRR11059947	15476	G	A	48129	216
SRR11059947	19766	T	C	329212	949
SRR11059947	11057	A	G	44770	205
SRR11059947	15152	T	C	47513	213
SRR11059947	4329	T	C	52867	229
SRR11059947	8363	A	G	63766	261
SRR11059947	2541	A	G	79325	305
SRR11059947	6047	T	C	65071	263
SRR11059947	5158	T	C	66604	267
SRR11059947	25810	C	T	41751	191
SRR11059947	27913	T	C	79826	303
SRR11059947	18469	G	A	179649	568
SRR11059947	16401	T	C	55468	231
SRR11059947	8957	A	G	41365	188
SRR11059947	29650	T	C	163716	524
SRR11059947	19158	T	C	40480	184
SRR11059947	5650	A	G	221930	669
SRR11059947	15668	A	G	76246	289
SRR11059947	29445	C	T	427542	1164
SRR11059947	27584	C	T	229970	688
SRR11059947	15779	A	G	81433	303
SRR11059947	27792	T	C	214562	649
SRR11059947	2062	C	T	68956	267
SRR11059947	28644	G	A	126667	424
SRR11059947	23194	T	C	121063	409
SRR11059947	2878	C	T	87327	318
SRR11059947	17889	A	G	647346	1670
SRR11059947	11119	T	C	29129	146
SRR11059947	20895	A	G	81586	300
SRR11059947	17721	G	A	498597	1322
SRR11059947	26425	C	T	15118	96
SRR11059947	10909	T	C	57268	231
SRR11059947	20964	C	T	84920	309
SRR11059947	15244	T	C	50656	211
SRR11059947	25539	C	T	131744	433
SRR11059947	26191	C	T	39096	175
SRR11059947	18516	G	A	153489	487
SRR11059947	17688	T	C	449121	1201
SRR11059947	23479	T	C	294881	835
SRR11059947	21528	T	C	538534	1407
SRR11059947	5849	C	T	144848	464
SRR11059947	5747	A	G	234174	687
SRR11059947	11094	C	T	33860	157
SRR11059947	8367	C	T	63761	245
SRR11059947	9600	T	C	19674	109
SRR11059947	21568	T	C	490546	1289
SRR11059947	1814	A	G	76306	277
SRR11059947	18009	A	G	578818	1487
SRR11059947	21694	A	G	33546	153
SRR11059947	24969	C	T	80470	288
SRR11059947	27492	A	G	213914	629
SRR11059947	28211	A	G	152533	476
SRR11059947	7108	C	T	23414	120
SRR11059947	8916	T	C	63077	239
SRR11059947	7081	C	T	21730	114
SRR11059947	14932	C	T	29166	138
SRR11059947	27409	T	C	177213	536
SRR11059947	4432	G	A	51227	204
SRR11059947	1279	A	G	251484	717
SRR11059947	7669	A	G	190242	566
SRR11059947	16378	T	C	49491	198
SRR11059947	6705	A	G	14476	87
SRR11059947	9484	A	G	35503	156
SRR11059947	21572	T	C	478133	1246
SRR11059947	1889	C	T	70103	255
SRR11059947	3841	A	G	217236	630
SRR11059947	5613	T	C	274159	767
SRR11059947	22831	T	C	27450	130
SRR11059947	29052	A	G	375909	1006
SRR11059947	1700	T	C	94076	318
SRR11059947	1458	G	A	261456	733
SRR11059947	6609	G	C	24111	118
SRR11059947	24961	C	T	80733	280
SRR11059947	388	G	A	25330	121
SRR11059947	5649	A	G	222931	637
SRR11059947	11968	T	C	123632	391
SRR11059947	17771	T	C	528403	1348
SRR11059947	10763	T	C	195463	569
SRR11059947	14912	A	G	30352	136
SRR11059947	23928	A	G	158500	477
SRR11059947	26666	A	G	44299	177
SRR11059947	7480	T	C	62804	229
SRR11059947	28162	G	A	122581	386
SRR11059947	420	G	A	27168	125
SRR11059947	4475	C	T	44264	176
SRR11059947	3691	A	G	171030	506
SRR11059947	8059	T	C	389016	1023
SRR11059947	22491	A	G	23222	112
SRR11059947	3409	A	G	92639	307
SRR11059947	25972	G	A	46426	181
SRR11059947	1925	A	G	53164	200
SRR11059947	22470	T	C	33524	143
SRR11059947	1230	A	G	240370	671
SRR11059947	5570	A	G	298461	808
SRR11059947	18688	T	C	96049	314
SRR11059947	11878	C	T	104307	335
SRR11059947	14663	A	G	40419	162
SRR11059947	27063	T	C	262230	720
SRR11059947	3833	T	C	218108	614
SRR11059947	16064	A	G	33650	141
SRR11059947	24167	A	G	217002	610
SRR11059947	6660	G	A	21373	103
SRR11059947	10861	A	G	50415	189
SRR11059947	17990	T	C	628219	1553
SRR11059947	16345	A	G	42538	166
SRR11059947	2036	G	A	61709	219
SRR11059947	26804	C	T	193031	550
SRR11059947	5015	G	A	73702	251
SRR11059947	16514	A	G	66591	232
SRR11059947	18286	G	A	332655	877
SRR11059947	5826	C	T	167553	486
SRR11059947	8824	G	A	78892	263
SRR11059947	15353	T	C	44577	170
SRR11059947	11530	C	T	63257	221
SRR11059947	6488	A	G	51208	188
SRR11059947	997	T	C	84690	277
SRR11059947	13804	T	C	162394	471
SRR11059947	6330	C	T	86826	282
SRR11059947	20250	A	G	54964	197
SRR11059947	29436	A	G	428324	1091
SRR11059947	11467	G	A	53967	194
SRR11059947	11468	G	A	53969	194
SRR11059947	16631	T	C	75138	250
SRR11059947	29071	A	G	382344	984
SRR11059947	28424	T	C	105762	328
SRR11059947	12271	A	G	301689	797
SRR11059947	9943	C	T	95616	302
SRR11059947	10848	G	A	50139	182
SRR11059947	17526	A	G	246456	667
SRR11059947	29334	A	G	455310	1146
SRR11059947	3016	T	C	207496	574
SRR11059947	12735	G	A	56795	199
SRR11059947	21653	T	C	39081	150
SRR11059947	20222	A	G	102472	317
SRR11059947	6208	A	G	49692	179
SRR11059947	2420	A	G	72416	238
SRR11059947	22351	A	G	382982	975
SRR11059947	4784	C	T	33204	131
SRR11059947	13573	T	C	74716	243
SRR11059947	27940	T	C	78447	252
SRR11059947	26300	T	C	35595	137
SRR11059947	839	G	A	71992	235
SRR11059947	4930	T	C	51190	180
SRR11059947	29770	A	G	186294	516
SRR11059947	18046	A	G	347994	889
SRR11059947	21356	A	G	404600	1017
SRR11059947	28828	T	C	224854	604
SRR11059947	3826	T	C	227880	611
SRR11059947	1591	T	C	172442	480
SRR11059947	109	G	A	11499	62
SRR11059947	25306	T	C	101129	306
SRR11059947	2851	T	C	77237	245
SRR11059947	11361	C	T	38762	143
SRR11059947	26302	T	C	35886	135
SRR11059947	3916	A	G	154641	435
SRR11059947	11466	G	A	54686	185
SRR11059947	514	T	C	28192	112
SRR11059947	23419	A	G	263536	687
SRR11059947	13035	C	T	50883	174
SRR11059947	18867	G	A	74887	236
SRR11059947	20538	A	G	82016	254
SRR11059947	22888	T	C	36617	135
SRR11059947	4018	A	G	87632	268
SRR11059947	24029	T	C	246468	646
SRR11059947	18438	T	C	246469	645
SRR11059947	26713	G	A	65912	212
SRR11059947	27680	T	C	221500	587
SRR11059947	14132	T	C	403417	1001
SRR11059947	28752	A	G	182726	496
SRR11059947	16005	G	A	34842	129
SRR11059947	23433	T	C	261242	678
SRR11059947	26297	T	C	34925	129
SRR11059947	460	A	G	29260	113
SRR11059947	20637	A	G	80106	247
SRR11059947	27733	T	C	205457	548
SRR11059947	15376	T	C	46383	159
SRR11059947	1678	A	G	87398	264
SRR11059947	5331	A	G	152220	421
SRR11059947	27843	T	C	165568	451
SRR11059947	12130	A	G	282424	721
SRR11059947	20901	T	C	80847	246
SRR11059947	23082	C	T	71721	223
SRR11059947	25622	T	C	106454	309
SRR11059947	9384	C	T	40205	141
SRR11059947	13941	A	G	248531	642
SRR11059947	4365	T	C	53605	176
SRR11059947	24818	A	G	240451	623
SRR11059947	23939	C	T	170447	460
SRR11059947	29222	A	G	487339	1176
SRR11059947	25336	A	G	112339	321
SRR11059947	26456	C	T	11562	57
SRR11059947	2721	C	T	47339	158
SRR11059947	28337	G	A	155667	423
SRR11059947	24161	G	A	201601	530
SRR11059947	28488	T	C	86153	255
SRR11059947	23821	G	A	251182	642
SRR11059947	9150	T	C	20033	82
SRR11059947	2907	A	G	90405	265
SRR11059947	23815	T	C	249684	638
SRR11059947	11075	T	C	41431	141
SRR11059947	13437	T	C	83223	247
SRR11059947	25426	A	G	109302	310
SRR11059947	1216	T	C	227001	585
SRR11059947	24564	T	C	289238	726
SRR11059947	22729	T	C	31008	112
SRR11059947	25332	A	G	108785	308
SRR11059947	1810	A	G	77604	232
SRR11059947	1798	T	C	80043	238
SRR11059947	2457	T	C	75301	226
SRR11059947	5596	A	G	265091	670
SRR11059947	18986	T	C	65767	202
SRR11059947	13237	A	G	64176	198
SRR11059947	22681	A	G	34546	121
SRR11059947	6593	C	T	25136	95
SRR11059947	10481	G	A	241513	615
SRR11059947	10888	A	G	56295	177
SRR11059947	4084	C	T	118964	330
SRR11059947	1796	G	A	82495	242
SRR11059947	17655	A	G	357789	875
SRR11059947	28430	T	C	106058	299
SRR11059947	833	T	C	68783	208
SRR11059947	5455	A	G	224182	574
SRR11059947	2866	A	G	82177	241
SRR11059947	21698	T	C	32398	114
SRR11059947	20375	T	C	73130	218
SRR11059947	3035	T	C	270645	678
SRR11059947	20562	T	C	83377	243
SRR11059947	6850	G	A	22062	85
SRR11059947	28250	T	C	151092	403
SRR11059947	12065	A	G	236973	600
SRR11059947	12444	A	G	99488	281
SRR11059947	16952	C	T	117653	324
SRR11059947	21729	T	C	31045	109
SRR11059947	2658	A	G	62502	190
SRR11059947	7518	C	T	72629	215
SRR11059947	16635	T	C	74268	219
SRR11059947	18095	A	G	235693	595
SRR11059947	22106	A	G	170107	445
SRR11059947	15696	T	C	80704	234
SRR11059947	8574	T	C	97778	275
SRR11059947	28203	T	C	148365	394
SRR11059947	4001	A	G	83969	241
SRR11059947	4222	A	G	96451	271
SRR11059947	9693	C	T	25306	92
SRR11059947	9187	A	G	22163	83
SRR11059947	8671	T	C	95947	269
SRR11059947	3288	T	C	169659	441
SRR11059947	27501	T	C	210368	534
SRR11059947	10468	T	C	215567	545
SRR11059947	23112	T	C	81390	233
SRR11059947	9773	G	A	41209	133
SRR11059947	12525	C	T	52623	162
SRR11059947	290	A	G	21351	80
SRR11059947	9539	C	T	28681	100
SRR11059947	13830	T	C	172621	446
SRR11059947	29213	T	C	459954	1086
SRR11059947	1543	T	C	245069	610
SRR11059947	22205	G	A	293084	717
SRR11059947	4645	A	G	37990	124
SRR11059947	6625	A	G	22643	83
SRR11059947	26389	G	A	22671	83
SRR11059947	7918	A	G	455622	1074
SRR11059947	24028	T	C	244904	607
SRR11059947	17249	C	T	272662	669
SRR11059947	24401	A	G	285002	696
SRR11059947	14103	T	C	362338	867
SRR11059947	15654	C	T	77376	220
SRR11059947	25592	A	G	103124	281
SRR11059947	8406	A	G	67288	195
SRR11059947	13616	A	G	82244	231
SRR11059947	29258	A	G	555734	1286
SRR11059947	23527	T	C	287624	699
SRR11059947	13770	G	A	155398	401
SRR11059947	29382	A	G	399518	945
SRR11059947	13909	T	C	209600	524
SRR11059947	16424	T	C	56631	168
SRR11059947	2275	A	G	118146	314
SRR11059947	5055	C	T	67907	195
SRR11059947	21867	G	A	53221	159
SRR11059947	12201	A	G	311057	748
SRR11059947	21616	T	C	189611	477
SRR11059947	16967	A	G	114957	306
SRR11059947	14582	A	G	120124	318
SRR11059947	5710	A	G	235421	579
SRR11059947	7867	T	C	379918	898
SRR11059947	26675	A	G	49575	149
SRR11059947	2651	A	G	62664	181
SRR11059947	21251	A	G	308853	741
SRR11059947	18039	A	G	395024	930
SRR11059947	26190	A	G	38935	122
SRR11059947	8669	T	C	97285	263
SRR11059947	4373	A	G	55191	162
SRR11059947	29583	T	C	123734	324
SRR11059947	18372	T	C	327839	781
SRR11059947	27361	G	A	168141	425
SRR11059947	1390	T	C	251243	611
SRR11059947	4708	T	C	40116	124
SRR11059947	14014	T	C	328397	781
SRR11059947	7105	C	T	23479	81
SRR11059947	25046	C	T	59173	171
SRR11059947	11379	C	T	42621	130
SRR11059947	25547	T	C	130949	339
SRR11059947	18993	A	G	63117	180
SRR11059947	8107	A	G	230324	563
SRR11059947	17665	A	G	397203	930
SRR11059947	1481	T	C	264619	639
SRR11059947	14628	T	C	79060	218
SRR11059947	23374	T	C	222113	544
SRR11059947	28616	A	G	116046	304
SRR11059947	20532	A	G	78439	216
SRR11059947	6753	G	A	16756	62
SRR11059947	1252	T	C	247702	600
SRR11059947	28627	A	G	125968	326
SRR11059947	5956	C	T	92290	248
SRR11059947	8023	T	C	467485	1080
SRR11059947	21689	T	C	34489	108
SRR11059947	585	T	C	47456	140
SRR11059947	124	G	A	13128	51
SRR11059947	26083	T	C	31160	99
SRR11059947	27671	T	C	224734	546
SRR11059947	9137	G	A	21227	73
SRR11059947	28187	T	C	146682	371
SRR11059947	12820	A	G	50543	147
SRR11059947	1264	G	A	253445	609
SRR11059947	613	G	A	52752	152
SRR11059947	8623	T	C	91570	244
SRR11059947	23737	A	G	247797	596
SRR11059947	14772	G	A	32575	102
SRR11059947	22915	C	T	35758	110
SRR11059947	8309	A	G	58282	165
SRR11059947	9796	A	G	47562	139
SRR11059947	389	G	A	25624	84
SRR11059947	7028	T	C	19226	67
SRR11059947	916	A	G	86343	231
SRR11059947	652	A	G	59270	167
SRR11059947	18518	A	G	153267	384
SRR11059947	5211	C	T	70666	194
SRR11059947	1956	A	G	51843	149
SRR11059947	14811	T	C	31228	98
SRR11059947	10090	A	G	98193	258
SRR11059947	24746	T	C	331765	778
SRR11059947	25467	T	C	115232	297
SRR11059947	17554	A	G	274322	652
SRR11059947	25068	T	C	57486	162
SRR11059947	10000	T	C	100195	262
SRR11059947	22811	A	G	26354	85
SRR11059947	26816	T	C	197027	480
SRR11059947	28339	T	C	149718	374
SRR11059947	23189	T	C	118003	302
SRR11059947	21889	T	C	51584	147
SRR11059947	2793	T	C	53279	151
SRR11059947	10014	A	G	96774	253
SRR11059947	12834	A	G	50003	143
SRR11059947	12151	A	G	290176	684
SRR11059947	8557	A	G	97350	254
SRR11059947	25980	A	G	46431	134
SRR11059947	22459	A	G	36356	109
SRR11059947	4802	G	A	34420	104
SRR11059947	8910	T	C	66395	181
SRR11059947	5260	T	C	84046	222
SRR11059947	16414	G	A	56441	157
SRR11059947	20398	G	A	67912	184
SRR11059947	15453	T	C	49034	139
SRR11059947	10852	T	C	51167	144
SRR11059947	20683	G	A	84853	223
SRR11059947	123	C	T	12689	47
SRR11059947	26436	T	C	13085	48
SRR11059947	18920	T	C	78916	209
SRR11059947	21723	T	C	30845	94
SRR11059947	8483	T	C	89024	232
SRR11059947	2138	A	G	108339	276
SRR11059947	26278	T	C	31357	95
SRR11059947	6886	T	C	20334	67
SRR11059947	23860	T	C	216924	518
SRR11059947	5175	C	T	68085	183
SRR11059947	29713	A	G	184845	447
SRR11059947	25627	T	C	99754	256
SRR11059947	6951	T	C	18478	62
SRR11059947	13692	A	G	104609	267
SRR11059947	13677	C	T	99407	255
SRR11059947	26843	T	C	240016	568
SRR11059947	3889	A	G	186090	449
SRR11059947	7197	T	C	27544	85
SRR11059947	10427	G	A	172220	418
SRR11059947	10914	T	C	55712	153
SRR11059947	16690	G	A	77204	203
SRR11059947	3985	A	G	82935	216
SRR11059947	22629	A	G	31863	95
SRR11059947	25084	T	C	57297	156
SRR11059947	21830	G	A	48459	135
SRR11059947	1928	G	A	51826	143
SRR11059947	15540	C	T	57832	157
SRR11059947	4591	T	C	43569	123
SRR11059947	8194	T	C	188004	450
SRR11059947	24063	T	C	218618	517
SRR11059947	4397	A	G	55127	150
SRR11059947	258	A	G	22191	70
SRR11059947	7396	T	C	46845	130
SRR11059947	10308	G	A	109876	275
SRR11059947	10387	T	C	155545	377
SRR11059947	21841	T	C	47778	132
SRR11059947	11077	T	C	41963	118
SRR11059947	14033	A	G	332863	763
SRR11059947	9731	T	C	33321	97
SRR11059947	4765	T	C	31688	93
SRR11059947	28136	T	C	109282	273
SRR11059947	17435	G	A	244406	571
SRR11059947	2590	A	G	84324	216
SRR11059947	13756	A	G	139524	340
SRR11059947	15068	A	G	41798	117
SRR11059947	26820	T	C	204208	482
SRR11059947	26397	T	C	19863	63
SRR11059947	25957	T	C	50348	137
SRR11059947	19516	T	C	85027	217
SRR11059947	10472	T	C	224086	525
SRR11059947	9518	T	C	32448	94
SRR11059947	26046	A	G	32453	94
SRR11059947	14739	T	C	31648	92
SRR11059947	12869	A	G	46752	128
SRR11059947	21870	G	A	52816	142
SRR11059947	14683	T	C	28108	83
SRR11059947	24121	A	G	179901	427
SRR11059947	13285	A	G	63364	166
SRR11059947	701	G	A	63896	167
SRR11059947	22582	A	G	30030	87
SRR11059947	15350	T	C	47372	128
SRR11059947	16840	A	G	89741	225
SRR11059947	19445	A	G	74769	191
SRR11059947	28316	A	G	170069	403
SRR11059947	16731	T	C	78836	200
SRR11059947	26783	T	C	169328	401
SRR11059947	12608	A	G	55328	146
SRR11059947	18011	T	C	570988	1261
SRR11059947	4585	T	C	42952	117
SRR11059947	6292	T	C	79968	202
SRR11059947	22321	T	C	415909	931
SRR11059947	14812	T	C	31319	89
SRR11059947	2530	A	G	79289	200
SRR11059947	2186	T	C	117768	286
SRR11059947	12721	G	A	61392	159
SRR11059947	29731	A	G	192262	449
SRR11059947	4029	T	C	91092	226
SRR11059947	12521	G	A	50730	134
SRR11059947	2686	G	A	46868	125
SRR11059947	26145	T	C	37098	102
SRR11059947	15881	C	T	46048	123
SRR11059947	9603	C	T	19755	60
SRR11059947	9227	A	G	28351	81
SRR11059947	6782	T	C	18577	57
SRR11059947	18023	A	G	527215	1163
SRR11059947	22426	T	C	118452	286
SRR11059947	7595	T	C	120720	291
SRR11059947	26631	T	C	36420	100
SRR11059947	495	G	A	26455	76
SRR11059947	1321	A	G	264068	602
SRR11059947	13116	T	C	54144	141
SRR11059947	11425	A	G	50244	132
SRR11059947	20289	A	G	63327	162
SRR11059947	5578	G	A	294194	666
SRR11059947	7260	T	C	34505	95
SRR11059947	627	T	C	49934	131
SRR11059947	25695	T	C	83026	206
SRR11059947	437	A	G	27920	79
SRR11059947	14862	A	G	29170	82
SRR11059947	9564	T	C	25013	72
SRR11059947	13036	A	G	50984	133
SRR11059947	3045	C	T	328442	738
SRR11059947	12697	T	C	62440	159
SRR11059947	12895	A	G	44173	117
SRR11059947	26752	C	T	139037	329
SRR11059947	9830	A	G	51166	133
SRR11059947	29126	A	G	414191	919
SRR11059947	25728	C	T	74644	186
SRR11059947	11595	A	G	64470	163
SRR11059947	5771	T	C	205595	473
SRR11059947	23797	T	C	254506	578
SRR11059947	29496	A	G	213152	489
SRR11059947	22690	T	C	34141	93
SRR11059947	16947	A	G	118052	282
SRR11059947	28234	T	C	163161	380
SRR11059947	16145	T	C	37294	100
SRR11059947	27854	A	G	125608	298
SRR11059947	26070	A	G	30938	85
SRR11059947	10935	T	C	61752	156
SRR11059947	4344	T	C	51233	132
SRR11059947	25075	C	T	58334	148
SRR11059947	29442	A	G	430424	950
SRR11059947	2581	A	G	85540	209
SRR11059947	25542	T	C	132791	313
SRR11059947	26856	T	C	249307	564
SRR11059947	29020	A	G	377196	836
SRR11059947	26477	A	G	12664	40
SRR11059947	24607	T	C	268198	604
SRR11059947	4150	T	C	135450	318
SRR11059947	15781	A	G	80482	197
SRR11059947	25601	A	G	103981	249
SRR11059947	15362	A	G	43327	113
SRR11059947	37	C	T	7337	26
SRR11059947	3359	T	C	89634	217
SRR11059947	8907	T	C	68619	170
SRR11059947	9789	T	C	44344	115
SRR11059947	22249	G	A	307681	687
SRR11059947	574	A	G	45344	117
SRR11059947	17022	T	C	128221	301
SRR11059947	21096	A	G	165620	382
SRR11059947	14691	A	G	28158	77
SRR11059947	3523	A	G	109162	259
SRR11059947	19483	G	A	77043	188
SRR11059947	16450	T	C	57432	144
SRR11059947	13106	A	G	50409	128
SRR11059947	15828	A	G	71356	175
SRR11059947	26016	T	C	39497	103
SRR11059947	601	C	T	50956	129
SRR11059947	16403	A	G	56285	141
SRR11059947	12655	T	C	57183	143
SRR11059947	13204	A	G	59475	148
SRR11059947	7892	T	C	410316	901
SRR11059947	18767	A	G	64055	158
SRR11059947	27101	T	C	268118	599
SRR11059947	25828	T	C	42462	109
SRR11059947	16082	T	C	35054	92
SRR11059947	2533	T	C	79096	191
SRR11059947	13466	A	G	82758	199
SRR11059947	25491	A	G	130340	303
SRR11059947	12619	T	C	56735	141
SRR11059947	10371	T	C	137338	318
SRR11059947	25902	T	C	52378	131
SRR11059947	26905	T	C	274364	611
SRR11059947	14764	T	C	32232	85
SRR11059947	6322	T	C	87096	208
SRR11059947	12258	A	G	329269	727
SRR11059947	7529	G	A	77625	187
SRR11059947	20786	A	G	67883	165
SRR11059947	30	A	G	6712	23
SRR11059947	288	T	C	20909	58
SRR11059947	12316	A	G	245171	547
SRR11059947	15931	T	C	35567	92
SRR11059947	25787	A	G	45684	115
SRR11059947	20027	A	G	706766	1516
SRR11059947	4696	T	C	42161	107
SRR11059947	6867	A	G	21018	58
SRR11059947	13862	C	T	178474	404
SRR11059947	12538	T	C	54773	135
SRR11059947	1756	A	G	97038	228
SRR11059947	6591	A	G	25364	68
SRR11059947	3882	T	C	195016	439
SRR11059947	26497	T	C	14842	43
SRR11059947	26435	A	G	13208	39
SRR11059947	15560	T	C	60723	148
SRR11059947	5141	A	G	68852	166
SRR11059947	25509	C	T	135890	312
SRR11059947	14863	G	A	29325	77
SRR11059947	11167	A	G	15296	44
SRR11059947	6008	G	A	70760	170
SRR11059947	484	T	C	27301	72
SRR11059947	21868	A	G	52472	129
SRR11059947	28497	A	G	86540	204
SRR11059947	9317	T	C	32621	84
SRR11059947	497	A	G	27006	71
SRR11059947	23167	A	G	104717	243
SRR11059947	29685	T	C	178249	401
SRR11059947	18996	T	C	62645	151
SRR11059947	13808	C	T	164414	371
SRR11059947	1050	A	G	136521	311
SRR11059947	5864	T	C	129124	295
SRR11059947	25928	T	C	51124	125
SRR11059947	26426	G	A	15237	43
SRR11059947	11032	T	C	55646	135
SRR11059947	11051	C	T	44619	110
SRR11059947	10483	T	C	243725	538
SRR11059947	3423	A	G	95222	221
SRR11059947	26216	T	C	35297	89
SRR11059947	1682	A	G	87423	204
SRR11059947	4666	A	G	39390	98
SRR11059947	24014	A	G	240684	531
SRR11059947	26320	T	C	34130	86
SRR11059947	28821	C	T	232365	513
SRR11059947	15853	C	T	62009	148
SRR11059947	7045	T	C	21018	56
SRR11059947	21153	T	C	216382	479
SRR11059947	6934	T	C	18937	51
SRR11059947	29838	C	T	111923	256
SRR11059947	21965	T	C	75936	178
SRR11059947	253	A	G	21633	57
SRR11059947	14589	T	C	114029	260
SRR11059947	4549	A	G	46029	112
SRR11059947	6431	A	G	68773	162
SRR11059947	6004	T	C	71527	168
SRR11059947	3240	A	G	328908	714
SRR11059947	3674	A	G	153252	343
SRR11059947	21669	T	C	39551	97
SRR11059947	16023	T	C	33775	84
SRR11059947	29092	T	C	386092	832
SRR11059947	7264	T	C	34726	86
SRR11059947	22461	A	G	36085	89
SRR11059947	9785	A	G	42398	103
SRR11059947	13042	A	G	51106	122
SRR11059947	6958	T	C	17237	46
SRR11059947	22603	T	C	32641	81
SRR11059947	11470	T	C	54801	130
SRR11059947	549	T	C	39849	97
SRR11059947	28125	A	G	104774	238
SRR11059947	6904	T	C	19475	51
SRR11059947	10884	A	G	54947	130
SRR11059947	5107	A	G	55885	132
SRR11059947	4586	C	T	43196	104
SRR11059947	26468	T	C	12693	35
SRR11059947	16359	A	G	46853	112
SRR11059947	17730	A	G	509420	1086
SRR11059947	26374	T	C	27069	68
SRR11059947	9331	T	C	34665	85
SRR11059947	4909	T	C	49191	117
SRR11059947	8207	A	G	147506	328
SRR11059946	1440	G	A	6954	425
SRR11059946	3094	A	G	23460	932
SRR11059946	3225	C	T	18950	1057
SRR11059946	3306	T	C	5867	1341
SRR11059946	3313	T	C	3842	552
SRR11059946	5665	G	C	24794	1992
SRR11059946	5869	C	T	12520	825
SRR11059946	5882	T	C	9309	2454
SRR11059946	5919	A	G	9077	551
SRR11059946	6027	C	T	9132	644
SRR11059946	6492	T	C	5867	2605
SRR11059946	6496	T	C	5446	3325
SRR11059946	6604	A	G	5790	1028
SRR11059946	6609	G	C	5411	1074
SRR11059946	6631	T	C	3185	387
SRR11059946	6766	T	C	5264	711
SRR11059946	6861	C	T	15476	519
SRR11059946	7675	G	A	29339	708
SRR11059946	8085	A	T	30675	750
SRR11059946	8242	T	C	9805	474
SRR11059946	9989	A	G	9482	470
SRR11059946	10330	T	C	12724	447
SRR11059946	10468	T	C	24437	587
SRR11059946	10625	G	C	43098	2828
SRR11059946	10628	C	T	45847	1455
SRR11059946	10771	T	C	18027	2408
SRR11059946	10779	T	A	14455	589
SRR11059946	10806	G	C	8721	1047
SRR11059946	10814	T	C	6890	460
SRR11059946	11147	T	A	368	224
SRR11059946	12258	A	G	15497	2631
SRR11059946	12449	A	T	4033	920
SRR11059946	14111	A	C	26747	2242
SRR11059946	14668	G	C	2079	403
SRR11059946	14678	G	A	1020	260
SRR11059946	17190	T	C	11107	776
SRR11059946	17454	T	C	17728	637
SRR11059946	17934	C	A	45459	1816
SRR11059946	17939	C	T	46114	2158
SRR11059946	18699	T	C	2866	280
SRR11059946	19253	T	A	818	315
SRR11059946	19666	G	T	11330	512
SRR11059946	19812	A	C	34911	1806
SRR11059946	20033	G	A	46955	1850
SRR11059946	20238	G	A	4324	838
SRR11059946	20627	G	A	5695	514
SRR11059946	21437	T	C	40506	1846
SRR11059946	21623	A	G	22281	1108
SRR11059946	21635	C	T	8534	2454
SRR11059946	21641	G	C	3801	1122
SRR11059946	22178	A	T	30747	4842
SRR11059946	23259	G	T	16909	506
SRR11059946	23584	T	C	22580	1657
SRR11059946	23687	A	G	23953	2478
SRR11059946	23844	C	T	37055	725
SRR11059946	23920	A	G	7931	1370
SRR11059946	24068	C	T	13835	773
SRR11059946	24526	G	A	28375	747
SRR11059946	24735	A	T	21911	790
SRR11059946	24822	C	T	18436	624
SRR11059946	24863	C	T	10268	503
SRR11059946	26102	T	A	3012	365
SRR11059946	26119	C	G	3430	522
SRR11059946	27051	T	C	11601	450
SRR11059946	27459	G	A	13358	478
SRR11059946	27493	C	T	14355	602
SRR11059946	28287	G	A	20162	1222
SRR11059946	28350	G	A	15208	615
SRR11059946	28432	C	T	9156	411
SRR11059946	28439	C	A	4646	1037
SRR11059946	28440	T	C	4156	892
SRR11059946	28805	G	A	9081	2222
SRR11059946	29280	C	T	41582	2580
SRR11059946	29364	C	G	45537	1053
SRR11059946	29398	G	C	50894	1374
SRR11059946	29513	G	A	14966	1018
SRR11059946	29516	G	A	10469	532
SRR11059946	29527	G	A	5019	500
SRR11059946	27770	A	T	16849	480
SRR11059946	29519	T	C	8775	381
SRR11059946	9805	G	A	3976	300
SRR11059946	24363	T	C	27964	578
SRR11059946	23271	C	T	19511	500
SRR11059946	22270	T	C	39304	661
SRR11059946	3058	A	G	22802	507
SRR11059946	12255	T	C	17707	457
SRR11059946	1821	G	A	1323	210
SRR11059946	24350	G	T	25566	506
SRR11059946	1332	C	T	11739	368
SRR11059946	5262	C	G	6225	296
SRR11059946	1104	T	A	6949	301
SRR11059946	29532	A	C	4619	264
SRR11059946	29039	A	T	30765	527
SRR11059946	10237	G	A	8974	326
SRR11059946	4229	A	C	7542	306
SRR11059946	19020	A	G	6610	292
SRR11059946	3943	A	G	11820	354
SRR11059946	29873	A	C	813	162
SRR11059946	6998	T	C	2483	206
SRR11059946	171	C	T	1434	179
SRR11059946	24505	T	C	34761	523
SRR11059946	21448	G	T	41273	566
SRR11059946	24587	A	G	17850	387
SRR11059946	23735	G	A	43828	575
SRR11059946	18909	T	C	5272	249
SRR11059946	3968	T	C	7497	279
SRR11059946	21020	C	T	5865	257
SRR11059946	25504	C	T	3536	219
SRR11059946	27869	T	C	10384	308
SRR11059946	15900	T	C	2788	201
SRR11059946	19677	G	A	12008	323
SRR11059946	25581	A	G	2641	197
SRR11059946	7541	A	C	12057	321
SRR11059946	24210	C	T	16297	359
SRR11059946	11836	T	C	2646	191
SRR11059946	10760	A	G	25519	427
SRR11059946	17166	T	A	5851	242
SRR11059946	25400	T	C	4987	229
SRR11059946	6560	T	A	8085	269
SRR11059946	22180	G	A	34621	486
SRR11059946	14667	T	C	2518	185
SRR11059946	8168	T	C	23811	408
SRR11059946	13004	G	A	8379	266
SRR11059946	6130	T	C	1451	156
SRR11059946	14316	G	A	5193	224
SRR11059946	2176	A	C	6430	239
SRR11059946	20982	T	C	5912	231
SRR11059946	10748	C	T	33943	460
SRR11059946	3290	C	G	9963	269
SRR11059946	21714	C	G	724	122
SRR11059946	20233	C	A	7565	238
SRR11059946	1101	C	T	7005	230
SRR11059946	25590	A	G	2385	163
SRR11059946	1462	G	A	6716	226
SRR11059946	18904	C	T	5234	205
SRR11059946	1635	A	G	1883	150
SRR11059946	9906	A	G	8085	238
SRR11059946	4255	G	A	7132	227
SRR11059946	17722	G	A	31453	420
SRR11059946	28914	G	T	20532	345
SRR11059946	13057	A	G	7831	231
SRR11059946	3516	A	G	11260	264
SRR11059946	1991	T	G	2006	148
SRR11059946	21234	C	T	19139	326
SRR11059946	24734	C	T	22384	349
SRR11059946	23615	C	T	29163	392
SRR11059946	26725	C	A	2385	151
SRR11059946	19891	G	C	38659	444
SRR11059946	1256	T	C	11291	254
SRR11059946	7005	C	A	220	86
SRR11059946	10816	T	C	6373	203
SRR11059946	23926	T	G	8815	228
SRR11059946	18481	C	T	9479	234
SRR11059946	24256	T	C	16402	290
SRR11059946	9801	C	T	4069	168
SRR11059946	1757	G	C	1255	119
SRR11059946	11911	A	C	3671	161
SRR11059946	21137	A	G	15486	276
SRR11059946	8284	T	C	5758	186
SRR11059946	29328	T	C	42184	441
SRR11059946	14313	T	C	5755	184
SRR11059946	4348	T	C	7523	202
SRR11059946	15340	G	A	2075	130
SRR11059946	20234	C	T	7240	196
SRR11059946	5629	G	A	27504	348
SRR11059946	10772	G	A	19977	298
SRR11059946	18554	A	G	8758	209
SRR11059946	9362	C	G	1733	119
SRR11059946	24870	T	C	6507	183
SRR11059946	34	A	T	588	89
SRR11059946	5307	T	C	14219	248
SRR11059946	22243	A	G	42197	419
SRR11059946	18649	G	C	4891	161
SRR11059946	24161	G	A	11640	224
SRR11059946	22262	A	G	41275	408
SRR11059946	16730	T	A	3776	145
SRR11059946	7973	C	G	62371	511
SRR11059946	19123	A	G	4554	152
SRR11059946	8633	A	T	3633	136
SRR11059946	4299	T	C	5407	155
SRR11059946	26999	T	C	12100	214
SRR11059946	28058	A	G	19235	263
SRR11059946	26442	T	C	245	65
SRR11059946	27632	G	A	15418	234
SRR11059946	26228	C	T	3322	127
SRR11059946	24865	C	A	10087	193
SRR11059946	23991	C	T	13501	219
SRR11059946	4024	G	A	8955	180
SRR11059946	27049	T	C	12121	204
SRR11059946	9209	G	T	1073	86
SRR11059946	17455	G	A	16667	233
SRR11059946	14348	A	G	8459	171
SRR11059946	6889	A	G	17669	237
SRR11059946	8237	T	C	11808	196
SRR11059946	8236	G	A	12269	199
SRR11059946	12468	C	T	3707	123
SRR11059946	9137	G	A	965	80
SRR11059946	8766	T	C	1310	87
SRR11059946	8324	G	C	4168	126
SRR11059946	1330	T	A	11995	192
SRR11059946	27354	A	G	13165	199
SRR11059946	16498	C	A	5799	140
SRR11059946	15132	T	C	9342	170
SRR11059946	23981	C	T	14384	205
SRR11059946	5685	T	C	31844	306
SRR11059946	5157	C	T	6301	143
SRR11059946	10258	A	G	12293	190
SRR11059946	12954	T	C	5472	135
SRR11059946	12776	T	C	3528	114
SRR11059946	16743	T	C	2660	103
SRR11059946	27361	G	A	12861	192
SRR11059946	3011	T	C	19757	235
SRR11059946	15271	A	G	5073	129
SRR11059946	15937	G	A	2061	93
SRR11059946	4566	T	C	5108	128
SRR11059946	11060	C	T	3068	106
SRR11059946	5231	T	C	5805	134
SRR11059946	7462	T	A	3385	107
SRR11059946	18054	A	G	28895	278
SRR11059946	10619	C	T	40796	337
SRR11059946	4260	A	G	6544	136
SRR11059946	8583	T	C	4580	118
SRR11059946	27628	G	A	16555	203
SRR11059946	11902	C	G	3647	106
SRR11059946	18696	T	C	3553	105
SRR11059946	27913	T	C	7518	141
SRR11059946	24731	C	A	22510	235
SRR11059946	27886	A	C	8586	147
SRR11059946	631	T	G	3237	99
SRR11059946	17796	T	C	41150	322
SRR11059946	13129	A	T	5055	115
SRR11059946	21040	A	T	6691	127
SRR11059946	24910	T	C	4002	103
SRR11059946	23428	T	C	28640	256
SRR11059946	7457	G	A	2792	89
SRR11059946	22931	A	G	3191	93
SRR11059946	12122	T	C	7744	132
SRR11059946	27559	C	T	16296	187
SRR11059946	23915	G	A	9227	142
SRR11059946	490	T	C	1530	71
SRR11059946	18771	T	C	3654	96
SRR11059946	17951	T	C	50333	350
SRR11059946	24868	G	A	7164	125
SRR11059946	12328	G	C	14238	172
SRR11059946	15083	T	A	4404	102
SRR11059946	1617	T	C	2547	82
SRR11059946	5344	T	C	17344	187
SRR11059946	10769	T	C	21605	208
SRR11059946	27	A	T	438	47
SRR11059946	394	T	C	1151	61
SRR11059946	14683	T	C	941	56
SRR11059946	15859	A	G	5652	105
SRR11059946	6785	A	G	9732	134
SRR11059946	4204	A	G	9795	133
SRR11059946	3578	T	C	14721	162
SRR11059946	3908	A	G	18611	181
SRR11059946	24986	C	A	3157	80
SRR11059946	23045	T	A	5998	104
SRR11059946	6828	C	G	13641	152
SRR11059946	7355	C	T	1471	60
SRR11059946	12342	C	G	12653	146
SRR11059946	14676	C	A	1340	58
SRR11059946	25661	T	G	2530	72
SRR11059946	300	C	T	1460	59
SRR11059946	13567	G	A	3954	85
SRR11059946	10805	G	C	10028	127
SRR11059946	14917	G	A	1201	54
SRR11059946	12473	C	G	3704	81
SRR11059946	24903	T	C	4288	86
SRR11059946	25397	A	G	5244	93
SRR11059946	4614	T	C	2902	73
SRR11059946	13335	C	G	6074	99
SRR11059946	24337	C	T	23334	196
SRR11059946	17662	T	C	24528	201
SRR11059946	14344	T	C	6737	103
SRR11059946	4635	T	C	2052	63
SRR11059946	13125	G	A	5237	91
SRR11059946	4728	G	A	1366	54
SRR11059946	23854	C	T	33706	239
SRR11059946	9159	C	A	836	46
SRR11059946	11466	G	A	1254	52
SRR11059946	19236	T	A	1492	55
SRR11059946	28005	C	T	6663	99
SRR11059946	17959	A	G	49394	300
SRR11059946	15894	G	A	3483	74
SRR11059946	3958	A	G	9590	116
SRR11059946	4214	T	C	8471	109
SRR11059946	10317	A	G	12430	132
SRR11059946	13465	A	G	5396	88
SRR11059946	29035	T	C	30220	217
SRR11059946	8678	G	A	3236	70
SRR11059946	4256	G	A	7053	98
SRR11059946	26061	T	C	2946	67
SRR11059946	8289	T	C	4972	83
SRR11059946	19241	T	C	1282	49
SRR11059946	11	T	G	126	26
SRR11059946	1570	T	C	5406	85
SRR11059946	1631	A	C	1980	56
SRR11059946	14680	A	C	1020	44
SRR11059946	19724	T	C	15851	144
SRR11059946	4266	T	C	6026	88
SRR11059946	29179	G	A	26330	193
SRR11059946	17824	A	G	47003	278
SRR11059946	27409	T	C	12208	124
SRR11059946	15616	A	G	7691	98
SRR11059946	23043	C	T	5873	86
SRR11059946	5744	T	C	33013	220
SRR11059946	17230	A	G	16447	145
SRR11059946	6119	T	C	2580	60
SRR11059946	23770	A	G	48165	279
SRR11059946	5502	G	A	26682	191
SRR11059946	25408	A	G	4778	77
SRR11059946	18438	T	C	13732	130
SRR11059946	14132	T	C	33353	219
SRR11059946	20821	A	G	7571	95
SRR11059946	4550	A	G	6243	85
SRR11059946	8156	T	C	25159	181
SRR11059946	16047	T	C	1423	46
SRR11059946	5214	T	C	5839	82
SRR11059946	29870	C	A	681	36
SRR11059946	10350	C	T	13388	125
SRR11059946	2412	T	C	6038	83
SRR11059946	22101	A	G	13767	126
SRR11059946	26067	T	C	2729	58
SRR11059946	4149	T	C	11466	113
SRR11059946	27006	A	G	11566	113
SRR11059946	11951	A	G	4264	69
SRR11059946	22491	A	G	2634	56
SRR11059946	9077	G	A	1121	40
SRR11059946	11260	A	T	263	26
SRR11059946	9584	G	A	1387	43
SRR11059946	13319	A	G	5065	73
SRR11059946	27897	A	G	8370	93
SRR11059946	2651	A	G	4908	71
SRR11059946	29880	A	G	744	34
SRR11059946	24103	A	G	10898	105
SRR11059946	22673	T	C	2140	49
SRR11059946	4729	T	A	1319	40
SRR11059946	20283	C	A	3362	58
SRR11059946	15143	A	G	12830	113
SRR11059946	17732	T	C	31590	195
SRR11059946	27870	G	T	10307	100
SRR11059946	9194	A	T	1015	36
SRR11059946	18491	C	A	8278	87
SRR11059946	5326	G	C	16337	127
SRR11059946	20222	A	G	10577	99
SRR11059946	29366	C	T	45124	242
SRR11059946	8022	T	C	62685	305
SRR11059946	4098	T	C	9993	95
SRR11059946	28605	A	G	4951	66
SRR11059946	10349	C	G	13103	110
SRR11059946	8257	A	G	8510	86
SRR11059946	6577	T	C	8432	85
SRR11059946	3320	G	A	3775	57
SRR11059946	4692	C	G	1996	43
SRR11059946	4289	G	T	5440	67
SRR11059946	8113	A	G	23518	153
SRR11059946	1846	A	T	1693	40
SRR11059946	21289	T	C	26006	163
SRR11059946	29029	T	C	31551	185
SRR11059946	4003	T	C	9081	87
SRR11059946	8120	G	A	23367	151
SRR11059946	17458	C	T	14896	114
SRR11059946	4983	C	G	4204	58
SRR11059946	25966	A	G	2550	46
SRR11059946	6816	G	A	13970	109
SRR11059946	24104	G	A	10414	92
SRR11059946	27374	T	C	12488	102
SRR11059946	2363	C	T	8090	80
SRR11059946	4538	T	C	6889	73
SRR11059946	28435	C	T	8728	82
SRR11059946	29523	C	A	5964	67
SRR11059946	21733	T	C	594	26
SRR11059946	15037	C	A	3993	55
SRR11059946	4564	A	G	5478	64
SRR11059946	27340	A	G	12403	99
SRR11059946	7918	A	G	62650	289
SRR11059946	3789	T	C	23719	147
SRR11059946	17978	T	C	53731	258
SRR11059946	17398	A	G	28051	164
SRR11059946	20707	A	G	7506	74
SRR11059946	4940	C	A	3438	50
SRR11059946	3177	C	T	22639	142
SRR11059946	3016	T	C	21018	134
SRR11059946	4747	T	C	982	29
SRR11059946	10737	A	G	38228	199
SRR11059946	3956	A	G	10218	85
SRR11059946	2507	C	T	4708	56
SRR11059946	13543	T	C	4239	53
SRR11059946	11511	C	G	1359	32
SRR11059946	25335	A	G	6594	66
SRR11059946	15357	T	C	1849	36
SRR11059946	6110	A	G	4239	52
SRR11059946	26443	T	C	258	18
SRR11059946	10431	A	G	21924	133
SRR11059946	23858	G	A	31608	170
SRR11059946	6381	T	A	1482	32
SRR11059946	4331	C	T	6910	66
SRR11059946	9444	T	G	1989	36
SRR11059946	9072	C	A	1094	28
SRR11059946	17144	G	A	4988	55
SRR11059946	23041	A	G	5523	58
SRR11059946	14984	A	G	2882	42
SRR11059946	5798	T	C	31482	167
SRR11059946	14232	T	C	31699	167
SRR11059946	20726	A	G	8615	73
SRR11059946	11886	C	G	3604	46
SRR11059946	19722	A	G	15696	104
SRR11059946	27494	C	T	15039	101
SRR11059946	1844	A	G	1658	32
SRR11059946	13911	C	T	18776	116
SRR11059946	1463	G	C	6872	63
SRR11059946	15556	G	A	5359	55
SRR11059946	22496	A	G	1872	33
SRR11059946	20883	T	C	7797	67
SRR11059946	24640	T	C	14318	96
SRR11059946	15683	A	G	7442	65
SRR11059946	18703	G	A	2924	40
SRR11059946	8627	T	C	3739	45
SRR11059946	27238	G	A	12154	86
SRR11059946	20375	T	C	6175	58
SRR11059946	12596	C	A	5242	53
SRR11059946	18103	C	G	21054	122
SRR11059946	25790	G	A	547	20
SRR11059946	24871	T	C	6427	59
SRR11059946	22291	T	C	39646	189
SRR11059946	5668	G	A	32173	162
SRR11059946	6571	T	C	8853	70
SRR11059946	21111	T	C	10798	78
SRR11059946	19755	T	C	19583	114
SRR11059946	3076	A	G	23706	129
SRR11059946	16452	T	C	4483	47
SRR11059946	2417	A	G	5884	54
SRR11059946	3300	T	C	8595	67
SRR11059946	10177	T	C	7130	60
SRR11059946	10597	T	C	38574	181
SRR11059946	23430	C	T	28800	146
SRR11059946	1026	C	A	5019	49
SRR11059946	12571	A	G	5468	51
SRR11059946	13886	A	G	18747	108
SRR11059946	28877	A	G	17993	105
SRR11059946	11690	G	T	2491	34
SRR11059946	11975	A	T	4360	45
SRR11059946	7467	T	C	4383	45
SRR11059946	18784	T	C	4020	43
SRR11059946	19105	T	C	5536	51
SRR11059946	27876	T	C	9415	69
SRR11059946	23806	A	G	48972	213
SRR11059946	15559	C	A	5803	52
SRR11059946	19791	T	C	31352	153
SRR11059946	25579	A	T	2566	34
SRR11059946	24773	C	T	20470	113
SRR11059946	22143	T	C	18691	106
SRR11059946	21825	A	T	1087	23
SRR11059946	22908	A	G	3330	38
SRR11059946	9223	C	A	1392	25
SRR11059946	2406	A	G	6518	54
SRR11059946	2285	A	G	7939	60
SRR11059946	27335	C	T	12638	80
SRR11059946	14161	T	C	32843	154
SRR11059946	9955	T	C	11776	76
SRR11059946	8623	T	C	3924	40
SRR11059946	1264	G	A	11325	74
SRR11059946	14812	T	C	1112	22
SRR11059946	24364	T	C	28470	138
SRR11059946	11523	T	G	1249	23
SRR11059946	24384	C	T	32300	151
SRR11059946	12612	T	C	5005	45
SRR11059946	4020	A	G	8711	62
SRR11059946	9597	A	G	1470	24
SRR11059946	9068	G	C	1080	21
SRR11059946	19308	A	G	961	20
SRR11059946	2907	A	G	11023	71
SRR11059946	25580	T	G	2556	31
SRR11059946	3965	G	A	8302	59
SRR11059946	5074	T	C	4652	42
SRR11059946	17347	G	A	27661	132
SRR11059946	28299	A	G	19849	104
SRR11059946	29360	T	C	47315	197
SRR11059946	19695	T	C	12088	74
SRR11059946	8420	A	G	5173	44
SRR11059946	2685	T	C	4767	42
SRR11059946	24329	A	G	22885	113
SRR11059946	22682	T	C	2120	27
SRR11059946	15238	A	G	9907	64
SRR11059946	24828	T	C	18473	97
SRR11059946	25795	T	C	540	15
SRR11059946	18820	T	C	3769	36
SRR11059946	1615	T	C	2684	30
SRR11059946	19892	A	G	38505	165
SRR11059946	20980	G	A	6351	48
SRR11059946	20829	A	G	7521	53
SRR11059946	21528	T	C	70716	265
SRR11059946	4475	C	T	8549	57
SRR11059946	21014	A	G	5819	45
SRR11059946	2803	T	C	4158	37
SRR11059946	3613	T	C	17222	90
SRR11059946	7473	G	T	4835	40
SRR11059946	22838	C	G	2507	28
SRR11059946	17587	A	G	22963	109
SRR11059946	27811	T	C	17310	89
SRR11059946	16044	A	G	1462	21
SRR11059946	14826	A	G	1326	20
SRR11059946	9568	A	G	1481	21
SRR11059946	8317	A	G	4423	37
SRR11059946	18033	T	C	39178	162
SRR11059946	7547	A	G	14050	76
SRR11059946	23512	A	G	26078	118
SRR11059946	20664	T	C	6791	47
SRR11059946	22085	T	C	13351	73
SRR11059946	23071	T	C	8795	55
SRR11059946	18785	T	C	4004	34
SRR11059946	11373	A	G	1014	17
SRR11059946	2635	G	T	4889	38
SRR11059946	1464	G	A	6961	47
SRR11059946	25165	A	G	3048	29
SRR11059946	28169	A	G	27993	123
SRR11059946	12278	G	A	17528	87
SRR11059946	28813	T	C	12611	69
SRR11059946	2047	T	C	2762	27
SRR11059946	23899	A	G	13040	70
SRR11059946	372	A	G	1240	18
SRR11059946	3121	A	G	24548	110
SRR11059946	11528	G	A	1248	18
SRR11059946	16789	T	C	2248	24
SRR11059946	9187	A	G	971	16
SRR11059946	22836	T	C	2460	25
SRR11059946	22454	G	A	5395	39
SRR11059946	6315	A	G	1596	20
SRR11059946	17384	A	G	29681	126
SRR11059946	9598	C	T	1448	19
SRR11059946	15248	A	G	8353	51
SRR11059946	2949	T	C	13939	72
SRR11059946	221	T	A	1658	20
SRR11059946	23248	C	T	14896	75
SRR11059946	3864	A	G	22415	101
SRR11059946	12369	C	T	11119	61
SRR11059946	27204	G	A	13608	70
SRR11059946	8993	A	G	1076	16
SRR11059946	21858	A	G	1229	17
SRR11059946	6025	T	C	9700	55
SRR11059946	4926	A	G	3062	27
SRR11059946	5174	A	G	6439	42
SRR11059946	21716	C	G	822	14
SRR11059946	23966	T	C	11892	63
SRR11059946	7727	T	C	40450	157
SRR11059946	14675	C	A	1443	18
SRR11059946	9238	A	G	1444	18
SRR11059946	4051	T	C	9608	54
SRR11059946	15910	G	C	2554	24
SRR11059946	29768	A	G	7839	47
SRR11059946	747	G	C	4034	31
SRR11059946	12577	A	G	5174	36
SRR11059946	21653	T	C	2590	24
SRR11059946	24412	T	C	34436	137
SRR11059946	9600	T	C	1503	18
SRR11059946	29188	A	G	27963	116
SRR11059946	21222	A	G	19758	89
SRR11059946	2977	A	G	18646	85
SRR11059946	18700	T	C	3087	26
SRR11059946	11177	T	C	231	8
SRR11059946	2562	T	C	4708	33
SRR11059946	2482	T	C	5182	35
SRR11059946	19086	G	T	6643	41
SRR11059946	8516	G	A	5909	38
SRR11059946	3262	A	G	14803	71
SRR11059946	2885	G	A	10608	56
SRR11059946	22689	C	T	2170	21
SRR11059946	2766	A	G	4289	31
SRR11059946	20374	A	G	6204	39
SRR11059946	19738	G	A	19334	86
SRR11059946	8672	T	C	3220	26
SRR11059946	12320	G	A	15520	73
SRR11059946	10709	T	C	45894	169
SRR11059946	23019	T	C	4374	31
SRR11059946	22932	G	C	3263	26
SRR11059946	27381	T	C	11920	60
SRR11059946	4887	C	T	2049	20
SRR11059946	23391	T	C	25022	104
SRR11059946	12463	A	G	3952	29
SRR11059946	1430	A	G	7930	45
SRR11059946	17459	C	T	14067	67
SRR11059946	23437	T	C	28421	114
SRR11059946	7126	T	G	277	8
SRR11059946	26146	T	C	3854	28
SRR11059946	9622	T	C	1405	16
SRR11059946	8440	A	G	5518	35
SRR11059946	22676	G	A	2162	20
SRR11059946	20588	A	G	6042	37
SRR11059946	15667	A	G	7353	42
SRR11059946	16195	G	C	2594	22
SRR11059946	9823	T	C	6372	38
SRR11059946	10233	G	A	8741	47
SRR11059946	20660	C	A	6126	37
SRR11059946	3337	A	G	5628	35
SRR11059946	5804	T	C	32088	124
SRR11059946	4849	T	C	1132	14
SRR11059946	17277	A	G	21468	90
SRR11059946	14765	T	C	988	13
SRR11059946	16112	T	C	2904	23
SRR11059946	8494	A	G	6246	37
SRR11059946	11668	C	T	2319	20
SRR11059946	2131	A	G	4347	29
SRR11059946	23593	G	A	25004	100
SRR11059946	4589	A	G	4198	28
SRR11059946	23905	T	C	11976	57
SRR11059946	29049	G	A	30023	115
SRR11059946	10185	G	A	6760	38
SRR11059946	22177	T	C	35299	131
SRR11059946	1559	G	A	5738	34
SRR11059946	21820	T	G	1083	13
SRR11059946	24532	A	G	28846	111
SRR11059946	10131	C	T	4769	30
SRR11059946	23418	A	G	27973	108
SRR11059946	21663	G	T	1281	14
SRR11059946	22414	C	T	12514	58
SRR11059946	18697	G	A	3405	24
SRR11059946	12615	A	G	4857	30
SRR11059946	9794	G	T	3886	26
SRR11059946	19829	A	G	39447	142
SRR11059946	10788	A	G	12613	58
SRR11059946	1036	T	C	6708	37
SRR11059946	5811	A	G	30877	116
SRR11059946	7397	T	C	1938	17
SRR11059946	25254	C	T	4456	28
SRR11059946	20183	A	G	22094	88
SRR11059946	27363	A	G	13170	59
SRR11059946	27024	A	G	11399	53
SRR11059946	13630	A	G	4538	28
SRR11059946	9145	T	A	875	11
SRR11059946	5	A	T	57	4
SRR11059946	2312	A	G	8322	42
SRR11059946	8058	T	C	49040	168
SRR11059946	6123	G	A	2030	17
SRR11059946	17182	G	A	8709	43
SRR11059946	2715	G	A	4433	27
SRR11059946	19107	T	C	5464	31
SRR11059946	23532	A	G	22875	89
SRR11059946	6116	G	A	3228	22
SRR11059946	8059	T	C	47765	163
SRR11059946	21387	T	C	34177	123
SRR11059946	16345	A	G	2562	19
SRR11059946	98	C	T	949	11
SRR11059946	6449	C	T	1318	13
SRR11059946	6485	G	C	6359	34
SRR11059946	4063	T	C	9739	46
SRR11059946	12365	T	C	11801	53
SRR11059946	28998	A	G	33370	120
SRR11059946	21	C	A	359	7
SRR11059946	21797	T	C	969	11
SRR11059946	14708	C	T	986	11
SRR11059946	424	A	T	1168	12
SRR11059946	8133	A	G	23262	89
SRR11059946	4638	A	G	1980	16
SRR11059946	8764	T	C	1376	13
SRR11059946	25883	C	A	667	9
SRR11059946	20600	T	C	6247	33
SRR11059946	16111	C	A	2921	20
SRR11059946	26542	C	A	1017	11
SRR11059946	26243	T	C	3661	23
SRR11059946	7408	T	C	2041	16
SRR11059946	23371	T	C	25264	94
SRR11059946	22956	A	G	3240	21
SRR11059946	473	T	C	1448	13
SRR11059946	4718	G	A	1463	13
SRR11059946	8802	C	T	1266	12
SRR11059946	8677	T	C	3279	21
SRR11059946	21817	A	G	1077	11
SRR11059946	5441	G	A	25777	95
SRR11059946	14953	C	T	1080	11
SRR11059946	15596	A	G	7584	37
SRR11059946	1879	A	G	1684	14
SRR11059946	2287	T	C	7888	38
SRR11059946	29556	A	G	4063	24
SRR11059946	4927	C	T	3064	20
SRR11059946	17293	G	A	23859	89
SRR11059946	2180	G	T	6778	34
SRR11059946	20833	T	C	7934	38
SRR11059946	7867	T	C	62348	200
SRR11059946	9826	A	G	6813	34
SRR11059946	24421	C	T	33759	118
SRR11059946	13539	G	A	4402	25
SRR11059946	13474	T	C	5477	29
SRR11059946	20699	T	C	7465	36
SRR11059946	13396	A	G	6052	31
SRR11059946	19593	C	A	5507	29
SRR11059946	3964	A	G	8642	40
SRR11059946	23737	A	G	45359	151
SRR11059946	20975	A	G	6930	34
SRR11059946	15565	T	C	6093	31
SRR11059946	16670	T	C	6664	33
SRR11059946	10383	A	G	19398	74
SRR11059946	25226	G	A	3225	20
SRR11059946	6257	A	G	1608	13
SRR11059946	25613	C	G	2523	17
SRR11059946	18855	T	C	4567	25
SRR11059946	10294	T	C	12190	51
SRR11059946	19148	A	G	4311	24
SRR11059946	14199	A	G	31659	110
SRR11059946	25325	A	G	6545	32
SRR11059946	20229	T	C	9197	41
SRR11059946	18592	T	C	8607	39
SRR11059946	14933	T	C	1229	11
SRR11059946	20892	T	C	8342	38
SRR11059946	12064	A	G	4379	24
SRR11059946	11673	A	G	2349	16
SRR11059946	1360	T	C	10471	45
SRR11059946	17161	T	C	5767	29
SRR11059946	27745	A	G	14235	57
SRR11059946	15017	C	T	3605	21
SRR11059946	26592	A	G	1275	11
SRR11059946	11470	T	C	1282	11
SRR11059946	735	T	C	3942	22
SRR11059946	15001	T	C	3683	21
SRR11059946	17400	T	C	28039	98
SRR11059946	7079	A	G	252	5
SRR11059946	23616	G	A	30118	104
SRR11059946	1382	T	C	9169	40
SRR11059946	26078	C	T	2707	17
SRR11059946	27080	T	C	12651	51
SRR11059946	2042	A	G	2728	17
SRR11059946	27639	T	C	15541	60
SRR11059946	18009	A	G	48934	157
SRR11059946	24155	C	T	11466	47
SRR11059946	19512	C	T	3801	21
SRR11059946	23419	A	G	28021	97
SRR11059946	9595	G	A	1353	11
SRR11059946	2206	A	G	7495	34
SRR11059946	29891	A	G	273	5
SRR11059946	24820	A	G	19249	71
SRR11059946	18109	C	T	19962	73
SRR11059946	29393	A	G	51674	164
SRR11059946	22882	T	C	3299	19
SRR11059946	4880	A	G	1822	13
SRR11059946	22220	T	C	44997	145
SRR11059946	19306	A	T	967	9
SRR11059946	17037	A	G	2562	16
SRR11059946	15126	C	T	9768	41
SRR11059946	22132	G	A	15509	59
SRR11059946	5709	A	G	33183	111
SRR11059946	29890	A	G	303	5
SRR11059946	6323	G	C	1660	12
SRR11059946	21728	T	C	812	8
SRR11059946	24622	T	C	15312	58
SRR11059946	21642	C	T	3426	19
SRR11059946	4418	A	G	9890	41
SRR11059946	12271	A	G	17663	65
SRR11059946	27608	A	G	16341	61
SRR11059946	13265	A	G	5098	25
SRR11059946	5827	A	G	25460	88
SRR11059946	29407	A	G	51989	163
SRR11059946	4018	A	G	8392	36
SRR11059946	28761	A	G	9008	38
SRR11059946	16901	G	A	2188	14
SRR11059946	12135	T	C	10057	41
SRR11059946	23673	C	T	28828	97
SRR11059946	16070	A	T	1514	11
SRR11059946	29883	A	G	680	7
SRR11059946	18092	T	C	22036	77
SRR11059946	5863	T	C	16678	61
SRR11059946	11187	T	C	206	4
SRR11059946	5283	A	G	7083	31
SRR11059946	5839	A	G	22817	79
SRR11059946	27035	T	C	12118	47
SRR11059946	26641	C	G	1326	10
SRR11059946	25419	A	G	4465	22
SRR11059946	15651	T	C	7465	32
SRR11059946	20828	T	C	7475	32
SRR11059946	6366	A	G	1586	11
SRR11059946	25961	C	T	2584	15
SRR11059946	1903	A	G	1830	12
SRR11059946	19971	A	G	47110	147
SRR11059946	24827	T	C	18615	66
SRR11059946	27756	A	G	14953	55
SRR11059946	10935	T	C	5139	24
SRR11059946	29185	T	C	27321	91
SRR11059946	15279	C	A	3175	17
SRR11059946	2792	T	C	4010	20
SRR11059946	4224	T	C	7902	33
SRR11059946	5508	T	C	28427	94
SRR11059946	7537	A	G	12070	46
SRR11059946	13126	G	A	5186	24
SRR11059946	16897	G	A	1895	12
SRR11059946	29887	A	G	390	5
SRR11059946	17197	G	A	12105	46
SRR11059946	11001	C	T	4333	21
SRR11059946	20832	A	G	7951	33
SRR11059946	1064	A	G	7647	32
SRR11059946	16306	T	C	2678	15
SRR11059946	29714	A	G	7667	32
SRR11059946	1252	T	C	11174	43
SRR11059946	14893	G	A	1678	11
SRR11059946	5524	A	G	26873	89
SRR11059946	6679	A	G	3256	17
SRR11059946	10985	A	G	4394	21
SRR11059946	3309	A	G	5582	25
SRR11059946	6934	T	C	15564	56
SRR11059946	24298	A	G	19697	68
SRR11059946	14483	T	C	14287	52
SRR11059946	6535	T	C	9057	36
SRR11059946	29428	A	G	51548	157
SRR11059946	24843	T	C	15985	57
SRR11059946	29881	A	G	802	7
SRR11059946	21177	A	G	17382	61
SRR11059946	23524	A	G	23979	80
SRR11059946	10523	G	C	31752	102
SRR11059946	29650	T	C	5398	24
SRR11059946	28266	A	G	23795	79
SRR11059946	10914	T	C	5152	23
SRR11059946	12820	A	G	4558	21
SRR11059946	12048	A	G	4854	22
SRR11059946	11711	T	C	2575	14
SRR11059946	23441	G	A	28451	92
SRR11059946	13591	A	G	4301	20
SRR11059946	8992	A	G	1081	8
SRR11059946	17443	G	A	22531	75
SRR11059946	19179	T	C	3443	17
SRR11059946	7461	A	G	3443	17
SRR11059946	11119	T	C	2077	12
SRR11059946	21955	T	C	3172	16
SRR11059946	23910	C	T	10958	41
SRR11059946	1922	G	A	1833	11
SRR11059946	18147	A	G	17399	60
SRR11059946	26396	T	A	1833	11
SRR11059946	12964	A	G	6167	26
SRR11059946	18202	A	G	12666	46
SRR11059946	29894	A	G	154	3
SRR11059946	3995	G	A	8742	34
SRR11059946	19164	C	T	3510	17
SRR11059946	29879	A	G	893	7
SRR11059946	26231	A	G	3518	17
SRR11059946	25399	T	C	5307	23
SRR11059946	28	C	T	490	5
SRR11059946	4424	A	G	9792	37
SRR11059946	25485	T	C	3832	18
SRR11059946	10817	G	A	6263	26
SRR11059946	20598	A	G	6268	26
SRR11059946	12895	A	G	5958	25
SRR11059946	10898	T	C	5654	24
SRR11059946	20943	T	C	8190	32
SRR11059946	4277	A	G	6006	25
SRR11059946	19486	G	A	2727	14
SRR11059946	4708	T	C	1653	10
SRR11059946	5004	A	G	5080	22
SRR11059946	23990	T	C	13565	48
SRR11059946	12648	T	C	5098	22
SRR11059946	163	A	G	1410	9
SRR11059946	12039	T	C	4801	21
SRR11059946	6023	T	C	9913	37
SRR11059946	28956	A	G	26908	86
SRR11059946	15860	A	G	5734	24
SRR11059946	8388	A	G	5122	22
SRR11059946	10648	A	G	45523	137
SRR11059946	8909	T	C	1682	10
SRR11059946	28848	A	G	13986	49
SRR11059946	7923	C	T	63786	186
SRR11059946	14793	C	A	951	7
SRR11059946	20987	C	A	5770	24
SRR11059946	22501	T	C	1439	9
SRR11059946	6758	T	C	5788	24
SRR11059946	12240	A	G	17145	58
SRR11059946	8765	T	C	1451	9
SRR11059946	13660	A	G	4875	21
SRR11059946	2368	A	G	8055	31
SRR11059946	24167	A	G	14437	50
SRR11059946	1318	A	G	11719	42
SRR11059946	26269	A	G	3103	15
SRR11059946	20138	A	G	23925	77
SRR11059946	23668	A	G	28604	90
SRR11059946	23168	A	G	11406	41
SRR11059946	2702	T	C	4606	20
SRR11059946	12273	A	G	17597	59
SRR11059946	27398	A	G	12091	43
SRR11059946	21351	G	A	30069	94
SRR11059946	27934	C	T	7124	28
SRR11059946	18050	T	C	31193	97
SRR11059946	1835	G	A	1486	9
SRR11059946	623	A	G	3442	16
SRR11059946	21650	A	G	2860	14
SRR11059946	20638	A	G	5893	24
SRR11059946	11880	T	C	3742	17
SRR11059946	16174	A	G	2865	14
SRR11059946	25817	A	G	195	3
SRR11059946	25017	T	C	3756	17
SRR11059946	8562	T	C	5291	22
SRR11059946	19596	C	T	5607	23
SRR11059946	24455	C	T	33526	103
SRR11059946	18969	A	G	6565	26
SRR11059946	7339	T	A	1255	8
SRR11059946	18746	T	C	4075	18
SRR11059946	28600	T	C	5005	21
SRR11059946	28795	A	G	10896	39
SRR11059946	15189	A	G	13291	46
SRR11059946	15214	A	G	12608	44
SRR11059946	12652	A	G	5025	21
SRR11059946	27447	T	C	12618	44
SRR11059946	1270	T	C	11606	41
SRR11059946	2420	A	G	5669	23
SRR11059946	26448	T	C	206	3
SRR11059946	2656	A	G	5041	21
SRR11059946	27672	T	C	18553	61
SRR11059946	13036	A	G	8599	32
SRR11059946	29576	T	C	3818	17
SRR11059946	13823	T	C	13337	46
SRR11059946	7220	A	G	584	5
SRR11059946	4997	A	G	5063	21
SRR11059946	1795	A	G	1302	8
SRR11059946	19889	G	A	39336	118
SRR11059946	20258	T	C	2960	14
SRR11059946	21949	A	G	2968	14
SRR11059946	9034	A	G	1058	7
SRR11059946	17015	A	G	2685	13
SRR11059946	25762	A	G	1063	7
SRR11059946	21447	A	G	41263	123
SRR11059946	19359	A	G	1852	10
SRR11059946	6038	T	C	10053	36
SRR11059946	567	G	A	2708	13
SRR11059946	1249	A	G	11103	39
SRR11059946	25832	T	C	225	3
SRR11059946	3991	T	C	8424	31
SRR11059946	23967	T	C	12161	42
SRR11059946	11819	T	C	2734	13
SRR11059946	27733	T	C	16039	53
SRR11059946	17917	T	C	47125	138
SRR11059946	17363	T	C	27897	86
SRR11059946	2767	A	G	4272	18
SRR11059946	13070	T	C	7830	29
SRR11059946	17177	T	C	8504	31
SRR11059946	11703	A	G	2477	12
SRR11059946	734	T	C	3980	17
SRR11059946	21042	T	C	7519	28
SRR11059946	16990	T	C	2197	11
SRR11059946	28685	G	A	6864	26
SRR11059946	18326	C	T	17180	56
SRR11059946	20455	T	C	7210	27
SRR11059946	12489	C	T	4631	19
SRR11059946	28216	T	C	26950	83
SRR11059946	25467	T	C	4008	17
SRR11059946	24818	A	G	19371	62
SRR11059946	877	T	C	4643	19
SRR11059946	18357	T	C	16900	55
SRR11059946	20496	T	C	7574	28
SRR11059946	25202	T	C	3124	14
SRR11059946	1132	A	G	8948	32
SRR11059946	25610	T	C	2532	12
SRR11059946	16133	A	G	3126	14
SRR11059946	7298	G	A	1148	7
SRR11059946	3745	T	C	22700	71
SRR11059946	19604	C	T	5964	23
SRR11059946	24615	T	C	15552	51
SRR11059946	1072	A	G	7621	28
SRR11059946	15175	A	G	13112	44
SRR11059946	18336	A	G	17361	56
SRR11059946	1945	T	C	1427	8
SRR11059946	231	A	G	1982	10
SRR11059946	8995	A	G	1166	7
SRR11059946	14309	G	A	9016	32
SRR11059946	6988	T	C	6671	25
SRR11059946	3238	A	G	18860	60
SRR11059946	7175	T	C	460	4
SRR11059946	7710	A	G	36883	109
SRR11059946	24105	A	G	10103	35
SRR11059946	8704	T	C	3208	14
SRR11059946	18978	A	G	6741	25
SRR11059946	25449	A	G	3831	16
SRR11059946	8417	T	C	5120	20
SRR11059946	6567	A	G	9124	32
SRR11059946	27700	A	G	17197	55
SRR11059945	1383	G	A	5	137
SRR11059945	20703	C	T	1938	494
SRR11059945	24325	A	G	10	601
SRR11059945	24531	A	C	312	198
SRR11059945	24605	G	A	3157	390
SRR11059945	24816	G	C	4832	441
SRR11059945	25174	A	C	324	231
SRR11059945	24604	A	C	3140	259
SRR11059945	24602	A	T	3212	260
SRR11059945	1104	T	A	1193	196
SRR11059945	14308	T	G	97	127
SRR11059945	20810	G	C	3	101
SRR11059945	24870	T	C	55	110
SRR11059945	20632	G	C	301	131
SRR11059945	27632	G	A	412	138
SRR11059945	1101	C	T	1234	157
SRR11059945	18768	T	C	2	50
SRR11059945	24597	T	C	3373	147
SRR11059945	20799	T	C	734	88
SRR11059945	29344	T	A	2431	122
SRR11059945	24594	A	T	3353	133
SRR11059945	18974	T	A	3	35
SRR11059945	29513	G	A	2	24
SRR11059945	23825	C	G	549	50
SRR11059945	23914	A	G	403	46
SRR11059945	29039	A	T	523	47
SRR11059945	22190	A	G	139	32
SRR11059945	21370	C	A	1826	64
SRR11059945	13743	C	G	272	35
SRR11059945	27780	T	C	37	23
SRR11059945	1271	T	C	1850	54
SRR11059945	22449	T	A	126	24
SRR11059945	1026	C	A	5	15
SRR11059945	22915	C	T	41	19
SRR11059945	18341	T	C	39	16
SRR11059945	22004	A	C	40	16
SRR11059945	8089	A	C	163	21
SRR11059945	2721	C	T	158	20
SRR11059945	21264	T	G	10	11
SRR11059945	12177	G	A	227	20
SRR11059945	29153	C	G	480	24
SRR11059945	20236	A	G	3	9
SRR11059945	18488	T	A	33	12
SRR11059945	29265	T	C	2769	45
SRR11059945	7894	T	A	447	22
SRR11059945	1387	C	A	5	8
SRR11059945	24868	G	A	845	25
SRR11059945	24735	A	G	8430	72
SRR11059945	27354	A	G	34	10
SRR11059945	14326	C	T	122	13
SRR11059945	14325	C	G	124	13
SRR11059945	21632	T	A	3	7
SRR11059945	7886	A	G	266	16
SRR11059945	19766	T	C	91	12
SRR11059945	13730	C	T	4	7
SRR11059945	2599	G	T	27	9
SRR11059945	2189	C	T	17	8
SRR11059945	23910	C	T	513	18
SRR11059945	20733	T	C	2481	33
SRR11059945	29165	T	C	1488	26
SRR11059945	1096	A	T	1136	22
SRR11059945	24785	T	C	7142	56
SRR11059945	27503	C	T	580	16
SRR11059945	29006	A	T	281	12
SRR11059945	27344	A	T	39	7
SRR11059945	27345	A	T	40	7
SRR11059945	17454	T	A	6	5
SRR11059945	29178	C	T	1658	23
SRR11059945	2606	A	G	96	8
SRR11059945	29220	G	T	1871	23
SRR11059945	2811	T	A	43	6
SRR11059945	11984	G	A	81	7
SRR11059945	23869	A	C	574	13
SRR11059945	14316	G	A	105	7
SRR11059945	29360	T	C	1976	22
SRR11059945	27485	T	C	118	7
SRR11059945	29029	T	C	462	11
SRR11059945	23868	G	C	584	12
SRR11059945	21471	T	C	3881	31
SRR11059945	11893	G	A	132	7
SRR11059945	27335	C	T	39	5
SRR11059945	24111	T	C	212	8
SRR11059945	5357	G	T	86	6
SRR11059945	19761	A	T	88	6
SRR11059945	11979	C	G	98	6
SRR11059945	21284	G	T	956	14
SRR11059945	27900	T	G	53	5
SRR11059945	23001	G	A	60	5
SRR11059945	23020	T	C	69	5
SRR11059945	5476	A	G	529	10
SRR11059945	25168	A	T	318	8
SRR11059945	28944	T	G	8	3
SRR11059945	12326	A	T	10	3
SRR11059945	20134	G	A	161	6
SRR11059945	11784	T	A	170	6
SRR11059945	21317	A	G	1626	16
SRR11059945	21357	T	C	1718	16
SRR11059945	5093	C	T	19	3
SRR11059945	24780	A	G	6717	37
SRR11059945	2187	T	C	22	3
SRR11059945	21540	T	C	3667	24
SRR11059945	14466	T	C	91	4
SRR11059945	8240	C	T	37	3
[truncated: 5,915 more rows]
