# Supplementary material for: RNA editing increases the nucleotide diversity of SARS-CoV-2 in human host cells
Source: PLoS Genet. 2022 Mar 30;18(3):e1010130. doi: 10.1371/journal.pgen.1010130 (PMC9000099; doi:10.1371/journal.pgen.1010130)
Supplement: S3 Table — (XLSX) [file pgen.1010130.s006.xlsx]

## Sheet: sheet1
Table S3. List of potential epitopes introduced by high-confidence A-to-I RNA editing events
							Wild Type				Edited
Position	Gene	Ref	Mut	Aachange	Samples	HLA_type	Peptide	Score_EL	%Rank_EL	BindLevel	Peptide	Score_EL	%Rank_EL	BindLevel*
1635	ORF1a	A	G	p.E457G	4	HLA-B*13:02	ILQKEKVNI	0.381123	0.503	WB	ILQKGKVNI	0.410792	0.442	SB
2493	ORF1a	A	G	p.E743G	4	HLA-C*01:02	IIFLEGETL	0.113739	0.843	WB	IIFLGGETL	0.191876	0.489	SB
2562	ORF1a	T	C	p.L766S	4	HLA-B*44:03	LEQPTSEAV	0.086833	1.254	WB	SEQPTSEAV	0.511526	0.343	SB
2562	ORF1a	T	C	p.L766S	4	HLA-B*44:02	LEQPTSEAV	0.078192	1.18	WB	SEQPTSEAV	0.43719	0.333	SB
2562	ORF1a	T	C	p.L766S	4	HLA-B*18:01	LEQPTSEAV	0.229545	0.579	WB	SEQPTSEAV	0.323546	0.429	SB
2679	ORF1a	A	G	p.N805S	4	HLA-A*24:02	NMMVTNNTF	0.18351	0.822	WB	SMMVTNNTF	0.34403	0.475	SB
2679	ORF1a	A	G	p.N805S	4	HLA-A*24:07	NMMVTNNTF	0.152149	0.855	WB	SMMVTNNTF	0.284809	0.467	SB
2679	ORF1a	A	G	p.N805S	4	HLA-A*23:01	KYCALAPNM	0.275628	0.535	WB	KYCALAPSM	0.316674	0.469	SB
2679	ORF1a	A	G	p.N805S	4	HLA-A*23:01	NMMVTNNTF	0.170256	0.82	WB	SMMVTNNTF	0.325212	0.458	SB
2679	ORF1a	A	G	p.N805S	4	HLA-B*46:01	NMMVTNNTF	0.264233	0.62	WB	SMMVTNNTF	0.508081	0.211	SB
2679	ORF1a	A	G	p.N805S	4	HLA-B*13:01	NMMVTNNTF	0.280932	0.709	WB	SMMVTNNTF	0.52015	0.174	SB
2679	ORF1a	A	G	p.N805S	4	HLA-B*15:01	NMMVTNNTF	0.416546	0.615	WB	SMMVTNNTF	0.797133	0.117	SB
2679	ORF1a	A	G	p.N805S	4	HLA-B*15:35	NMMVTNNTF	0.290866	0.848	WB	SMMVTNNTF	0.624319	0.174	SB
2679	ORF1a	A	G	p.N805S	4	HLA-C*14:02	KYCALAPNM	0.155133	0.857	WB	KYCALAPSM	0.372729	0.371	SB
2679	ORF1a	A	G	p.N805S	4	HLA-C*14:03	KYCALAPNM	0.155133	0.857	WB	KYCALAPSM	0.372729	0.371	SB
2874	ORF1a	A	G	p.E870G	3	HLA-B*50:01	TEVNEFACV	0.151035	0.843	WB	TEVNGFACV	0.274974	0.478	SB
3306	ORF1a	T	C	p.M1014T	7	HLA-B*40:02	MELTPVVQT	0.497379	0.51	WB	TELTPVVQT	0.539983	0.453	SB
3321	ORF1a	T	C	p.V1019A	4	HLA-B*07:02	TPVVQTIEV	0.409392	0.508	WB	TPAVQTIEV	0.595018	0.292	SB
3321	ORF1a	T	C	p.V1019A	4	HLA-B*39:05	LEMELTPVV	0.170494	0.684	WB	LEMELTPAV	0.228968	0.483	SB
4260	ORF1a	A	G	p.Q1332R	4	HLA-A*33:03	NYITTYPGQ	0.009375	8.122	-	NYITTYPGR	0.632024	0.185	SB
4260	ORF1a	A	G	p.Q1332R	4	HLA-A*33:01	NYITTYPGQ	0.013293	5.256	-	NYITTYPGR	0.720948	0.063	SB
4266	ORF1a	T	C	p.L1334S	4	HLA-B*13:01	GQGLNGYTV	0.281061	0.708	WB	GQGSNGYTV	0.361149	0.438	SB
5214	ORF1a	T	C	p.L1650S	4	HLA-A*30:01	MSALNHTKK	0.283314	0.552	WB	MSASNHTKK	0.4281	0.253	SB
5214	ORF1a	T	C	p.L1650S	4	HLA-A*30:01	ALNHTKKWK	0.164758	1.164	WB	ASNHTKKWK	0.417249	0.269	SB
5214	ORF1a	T	C	p.L1650S	4	HLA-A*03:01	YMSALNHTK	0.453171	0.535	WB	YMSASNHTK	0.515542	0.424	SB
5214	ORF1a	T	C	p.L1650S	4	HLA-A*34:01	MSALNHTKK	0.195638	0.991	WB	MSASNHTKK	0.297129	0.491	SB
5214	ORF1a	T	C	p.L1650S	4	HLA-C*12:03	SALNHTKKW	0.165977	0.553	WB	SASNHTKKW	0.206965	0.434	SB
5307	ORF1a	T	C	p.L1681S	4	HLA-A*30:01	LTLQQIELK	0.099961	1.973	WB	STLQQIELK	0.306179	0.489	SB
5307	ORF1a	T	C	p.L1681S	4	HLA-A*03:01	LTLQQIELK	0.251904	1.001	WB	STLQQIELK	0.593568	0.323	SB
5307	ORF1a	T	C	p.L1681S	4	HLA-C*08:01	LLTLQQIEL	0.027233	1.446	WB	LSTLQQIEL	0.114379	0.473	SB
5307	ORF1a	T	C	p.L1681S	4	HLA-C*03:04	LLTLQQIEL	0.036007	1.863	WB	LSTLQQIEL	0.336784	0.349	SB
5307	ORF1a	T	C	p.L1681S	4	HLA-C*15:05	TALLTLQQI	0.149935	0.657	WB	TALSTLQQI	0.293715	0.297	SB
5307	ORF1a	T	C	p.L1681S	4	HLA-C*15:05	LLTLQQIEL	0.019557	2.983	-	LSTLQQIEL	0.325177	0.26	SB
5307	ORF1a	T	C	p.L1681S	4	HLA-C*03:03	LLTLQQIEL	0.036007	1.863	WB	LSTLQQIEL	0.336784	0.349	SB
5307	ORF1a	T	C	p.L1681S	4	HLA-C*08:02	YLATALLTL	0.175253	0.62	WB	YLATALSTL	0.24462	0.47	SB
5307	ORF1a	T	C	p.L1681S	4	HLA-C*12:03	TALLTLQQI	0.119178	0.717	WB	TALSTLQQI	0.268471	0.308	SB
5307	ORF1a	T	C	p.L1681S	4	HLA-C*16:01	LLTLQQIEL	0.017382	4.142	-	LSTLQQIEL	0.398557	0.325	SB
5744	ORF1a	T	C	p.Y1827H	7	HLA-A*01:01	CASEYTGNY	0.26267	0.606	WB	CASEHTGNY	0.372594	0.429	SB
5744	ORF1a	T	C	p.Y1827H	7	HLA-A*26:01	CASEYTGNY	0.219318	0.504	WB	CASEHTGNY	0.356089	0.282	SB
5744	ORF1a	T	C	p.Y1827H	7	HLA-B*46:01	CASEYTGNY	0.19384	0.885	WB	CASEHTGNY	0.343827	0.431	SB
5744	ORF1a	T	C	p.Y1827H	7	HLA-B*35:01	CASEYTGNY	0.327216	0.612	WB	CASEHTGNY	0.417838	0.477	SB
5744	ORF1a	T	C	p.Y1827H	7	HLA-C*03:02	CASEYTGNY	0.301987	0.685	WB	CASEHTGNY	0.473689	0.365	SB
5744	ORF1a	T	C	p.Y1827H	7	HLA-C*12:02	CASEYTGNY	0.182093	0.575	WB	CASEHTGNY	0.340999	0.262	SB
5744	ORF1a	T	C	p.Y1827H	7	HLA-C*12:03	CASEYTGNY	0.113009	0.75	WB	CASEHTGNY	0.231559	0.376	SB
5744	ORF1a	T	C	p.Y1827H	7	HLA-C*16:01	CASEYTGNY	0.143486	1.04	WB	CASEHTGNY	0.324376	0.436	SB
5991	ORF1a	A	G	p.E1909G	4	HLA-A*02:05	FTEQPIDLV	0.231551	0.913	WB	FTGQPIDLV	0.380768	0.464	SB
6366	ORF1a	A	G	p.Q2034R	4	HLA-A*33:01	DVLKSEDAQ	0.000198	32.8	-	DVLKSEDAR	0.334796	0.462	SB
6492	ORF1a	T	C	p.I2076T	4	HLA-B*15:02	ILKPANNSL	0.399721	0.638	WB	TLKPANNSL	0.47756	0.486	SB
6492	ORF1a	T	C	p.I2076T	4	HLA-B*37:01	TEVVGDIIL	0.213629	0.681	WB	TEVVGDITL	0.419687	0.25	SB
6492	ORF1a	T	C	p.I2076T	4	HLA-B*40:06	TEVVGDIIL	0.161555	0.777	WB	TEVVGDITL	0.277584	0.435	SB
6492	ORF1a	T	C	p.I2076T	4	HLA-B*14:02	ILKPANNSL	0.142422	0.641	WB	TLKPANNSL	0.19361	0.43	SB
6492	ORF1a	T	C	p.I2076T	4	HLA-B*18:01	TEVVGDIIL	0.155183	0.815	WB	TEVVGDITL	0.34783	0.396	SB
6492	ORF1a	T	C	p.I2076T	4	HLA-B*39:05	TEVVGDIIL	0.112221	1.017	WB	TEVVGDITL	0.239844	0.456	SB
6810	ORF1a	T	C	p.F2182S	4	HLA-A*30:01	FTRSTNSRI	0.112151	1.767	WB	STRSTNSRI	0.458285	0.213	SB
7694	ORF1a	T	C	p.F2477L	4	HLA-B*07:05	VARDLSLQF	0.237845	1.109	WB	VARDLSLQL	0.577885	0.423	SB
7694	ORF1a	T	C	p.F2477L	4	HLA-B*07:02	VARDLSLQF	0.188576	0.953	WB	VARDLSLQL	0.490747	0.395	SB
7694	ORF1a	T	C	p.F2477L	4	HLA-B*14:02	VARDLSLQF	0.045455	2.117	-	VARDLSLQL	0.179361	0.476	SB
7694	ORF1a	T	C	p.F2477L	4	HLA-B*27:05	ARDLSLQFK	0.424301	0.582	WB	ARDLSLQLK	0.517027	0.439	SB
7694	ORF1a	T	C	p.F2477L	4	HLA-C*01:02	VARDLSLQF	0.051064	1.629	WB	VARDLSLQL	0.19663	0.478	SB
7694	ORF1a	T	C	p.F2477L	4	HLA-C*08:01	VARDLSLQF	0.103989	0.517	WB	VARDLSLQL	0.254773	0.188	SB
8168	ORF1a	T	C	p.S2635P	4	HLA-A*02:01	VLSTFISAA	0.339475	0.656	WB	VLSTFIPAA	0.71765	0.167	SB
8168	ORF1a	T	C	p.S2635P	4	HLA-A*02:06	VLSTFISAA	0.224724	1.053	WB	VLSTFIPAA	0.545486	0.309	SB
8168	ORF1a	T	C	p.S2635P	4	HLA-A*33:01	LSTFISAAR	0.283305	0.595	WB	LSTFIPAAR	0.377914	0.377	SB
8168	ORF1a	T	C	p.S2635P	4	HLA-B*07:05	ISAARQGFV	0.001119	19.932	-	IPAARQGFV	0.554251	0.454	SB
8168	ORF1a	T	C	p.S2635P	4	HLA-B*51:01	ISAARQGFV	0.01095	8.126	-	IPAARQGFV	0.443034	0.372	SB
8168	ORF1a	T	C	p.S2635P	4	HLA-B*59:01	ISAARQGFV	0.034444	7.68	-	IPAARQGFV	0.499898	0.216	SB
8168	ORF1a	T	C	p.S2635P	4	HLA-C*01:02	FISAARQGF	0.025178	2.713	-	FIPAARQGF	0.561002	0.107	SB
8289	ORF1a	T	C	p.L2675P	3	HLA-A*23:01	NYMLTYNKV	0.270262	0.545	WB	NYMPTYNKV	0.679954	0.15	SB
8289	ORF1a	T	C	p.L2675P	3	HLA-C*06:02	NYMLTYNKV	0.029356	2.079	-	NYMPTYNKV	0.259771	0.282	SB
8289	ORF1a	T	C	p.L2675P	3	HLA-C*07:02	NYMLTYNKV	0.023151	1.734	WB	NYMPTYNKV	0.182396	0.303	SB
8289	ORF1a	T	C	p.L2675P	3	HLA-C*14:02	NYMLTYNKV	0.175952	0.77	WB	NYMPTYNKV	0.519697	0.234	SB
8289	ORF1a	T	C	p.L2675P	3	HLA-C*14:03	NYMLTYNKV	0.175952	0.77	WB	NYMPTYNKV	0.519697	0.234	SB
8448	ORF1a	A	G	p.Q2728R	4	HLA-A*33:03	SLSEQLRKQ	0.003926	11.59	-	SLSEQLRKR	0.517791	0.34	SB
8448	ORF1a	A	G	p.Q2728R	4	HLA-A*33:01	SLSEQLRKQ	0.000804	17.765	-	SLSEQLRKR	0.319004	0.495	SB
8448	ORF1a	A	G	p.Q2728R	4	HLA-B*27:05	KQIRSAAKK	0.059101	2.42	-	KRIRSAAKK	0.776977	0.165	SB
9522	ORF1a	T	C	p.L3086P	4	HLA-A*02:07	LLFLMSFTV	0.144928	0.932	WB	LLFPMSFTV	0.832607	0.057	SB
9522	ORF1a	T	C	p.L3086P	4	HLA-A*02:03	LLFLMSFTV	0.135205	1.629	WB	LLFPMSFTV	0.781056	0.093	SB
9522	ORF1a	T	C	p.L3086P	4	HLA-A*02:01	LLFLMSFTV	0.290699	0.789	WB	LLFPMSFTV	0.92184	0.037	SB
9522	ORF1a	T	C	p.L3086P	4	HLA-A*02:05	LLFLMSFTV	0.042338	4.097	-	LLFPMSFTV	0.63041	0.15	SB
9522	ORF1a	T	C	p.L3086P	4	HLA-A*02:06	LLFLMSFTV	0.113426	2.005	-	LLFPMSFTV	0.83843	0.067	SB
9522	ORF1a	T	C	p.L3086P	4	HLA-B*13:02	LLFLMSFTV	0.173685	1.525	WB	LLFPMSFTV	0.669765	0.116	SB
9522	ORF1a	T	C	p.L3086P	4	HLA-B*54:01	FLMSFTVLC	0.013383	5.168	-	FPMSFTVLC	0.871392	0.038	SB
9522	ORF1a	T	C	p.L3086P	4	HLA-B*51:01	FLMSFTVLC	0.002916	15.761	-	FPMSFTVLC	0.416951	0.415	SB
9522	ORF1a	T	C	p.L3086P	4	HLA-B*52:01	LLFLMSFTV	0.045051	4.167	-	LLFPMSFTV	0.284163	0.261	SB
9522	ORF1a	T	C	p.L3086P	4	HLA-B*35:02	FLMSFTVLC	0.000169	21.92	-	FPMSFTVLC	0.203573	0.442	SB
9522	ORF1a	T	C	p.L3086P	4	HLA-B*15:17	NTLLFLMSF	0.611623	0.884	WB	NTLLFPMSF	0.857936	0.305	SB
9522	ORF1a	T	C	p.L3086P	4	HLA-B*59:01	FLMSFTVLC	0.010075	16.974	-	FPMSFTVLC	0.471477	0.259	SB
9522	ORF1a	T	C	p.L3086P	4	HLA-C*03:02	NTLLFLMSF	0.114865	1.744	WB	NTLLFPMSF	0.458581	0.386	SB
9522	ORF1a	T	C	p.L3086P	4	HLA-C*01:02	LFLMSFTVL	0.019831	3.125	-	LFPMSFTVL	0.583391	0.099	SB
9600	ORF1a	T	C	p.L3112S	4	HLA-A*34:01	SVIYLYLTF	0.269608	0.592	WB	SVIYLYSTF	0.414482	0.24	SB
9600	ORF1a	T	C	p.L3112S	4	HLA-B*46:01	VIYLYLTFY	0.210578	0.814	WB	VIYLYSTFY	0.383235	0.366	SB
9600	ORF1a	T	C	p.L3112S	4	HLA-B*15:02	SVIYLYLTF	0.353496	0.756	WB	SVIYLYSTF	0.563679	0.346	SB
9600	ORF1a	T	C	p.L3112S	4	HLA-B*15:02	VIYLYLTFY	0.238267	1.19	WB	VIYLYSTFY	0.6039	0.294	SB
9600	ORF1a	T	C	p.L3112S	4	HLA-B*15:01	SVIYLYLTF	0.331622	0.816	WB	SVIYLYSTF	0.521372	0.429	SB
9600	ORF1a	T	C	p.L3112S	4	HLA-B*15:25	SVIYLYLTF	0.525279	0.597	WB	SVIYLYSTF	0.648226	0.378	SB
9600	ORF1a	T	C	p.L3112S	4	HLA-B*15:25	VIYLYLTFY	0.37956	0.985	WB	VIYLYSTFY	0.728962	0.255	SB
9600	ORF1a	T	C	p.L3112S	4	HLA-B*15:35	SVIYLYLTF	0.345037	0.667	WB	SVIYLYSTF	0.492364	0.353	SB
9600	ORF1a	T	C	p.L3112S	4	HLA-B*15:35	VIYLYLTFY	0.280076	0.89	WB	VIYLYSTFY	0.502609	0.338	SB
9600	ORF1a	T	C	p.L3112S	4	HLA-C*03:02	SVIYLYLTF	0.298742	0.692	WB	SVIYLYSTF	0.446954	0.402	SB
9600	ORF1a	T	C	p.L3112S	4	HLA-C*07:02	IYLYLTFYL	0.094559	0.563	WB	IYLYSTFYL	0.246911	0.214	SB
9600	ORF1a	T	C	p.L3112S	4	HLA-C*14:02	IYLYLTFYL	0.232449	0.605	WB	IYLYSTFYL	0.58519	0.19	SB
9600	ORF1a	T	C	p.L3112S	4	HLA-C*14:03	IYLYLTFYL	0.232449	0.605	WB	IYLYSTFYL	0.58519	0.19	SB
10184	ORF1a	T	C	p.C3307R	3	HLA-A*33:01	VYCPRHVIC	0.00092	16.788	-	VYCPRHVIR	0.54088	0.171	SB
11075	ORF1a	T	C	p.F3604L	4	HLA-B*58:01	STQWSLFFF	0.445262	0.588	WB	STQWSLFLF	0.557128	0.434	SB
11075	ORF1a	T	C	p.F3604L	4	HLA-B*46:01	FFFLYENAF	0.132547	1.301	WB	FLFLYENAF	0.51741	0.202	SB
11075	ORF1a	T	C	p.F3604L	4	HLA-B*15:02	FFFLYENAF	0.26934	1.049	WB	FLFLYENAF	0.659888	0.227	SB
11075	ORF1a	T	C	p.F3604L	4	HLA-B*57:01	STQWSLFFF	0.605048	0.64	WB	STQWSLFLF	0.702102	0.475	SB
11075	ORF1a	T	C	p.F3604L	4	HLA-B*15:25	FFFLYENAF	0.142174	2.486	-	FLFLYENAF	0.612369	0.434	SB
11075	ORF1a	T	C	p.F3604L	4	HLA-B*52:01	TQWSLFFFL	0.209033	0.517	WB	TQWSLFLFL	0.316694	0.199	SB
11075	ORF1a	T	C	p.F3604L	4	HLA-C*15:05	QSTQWSLFF	0.094342	0.994	WB	QSTQWSLFL	0.38878	0.179	SB
11664	ORF1a	T	C	p.L3800P	3	HLA-A*33:03	FCLLNRYFR	0.295118	0.949	WB	FCLPNRYFR	0.526489	0.325	SB
11664	ORF1a	T	C	p.L3800P	3	HLA-A*02:07	CLLNRYFRL	0.063835	1.712	WB	CLPNRYFRL	0.341592	0.386	SB
11664	ORF1a	T	C	p.L3800P	3	HLA-A*33:01	FCLLNRYFR	0.171671	1.063	WB	FCLPNRYFR	0.352771	0.425	SB
11664	ORF1a	T	C	p.L3800P	3	HLA-B*15:01	GLFCLLNRY	0.285456	0.947	WB	GLFCLPNRY	0.483812	0.488	SB
11664	ORF1a	T	C	p.L3800P	3	HLA-B*15:25	GLFCLLNRY	0.428245	0.83	WB	GLFCLPNRY	0.652012	0.372	SB
11664	ORF1a	T	C	p.L3800P	3	HLA-B*15:35	GLFCLLNRY	0.365996	0.6	WB	GLFCLPNRY	0.474481	0.379	SB
11664	ORF1a	T	C	p.L3800P	3	HLA-C*01:02	CLLNRYFRL	0.004481	7.002	-	CLPNRYFRL	0.261109	0.347	SB
11664	ORF1a	T	C	p.L3800P	3	HLA-C*14:02	LFCLLNRYF	0.114735	1.093	WB	LFCLPNRYF	0.343872	0.402	SB
11664	ORF1a	T	C	p.L3800P	3	HLA-C*14:03	LFCLLNRYF	0.114735	1.093	WB	LFCLPNRYF	0.343872	0.402	SB
11843	ORF1a	T	C	p.S3860P	3	HLA-A*30:01	KVATVQSKM	0.20622	0.876	WB	KVATVQPKM	0.318995	0.458	SB
11843	ORF1a	T	C	p.S3860P	3	HLA-B*13:01	KVATVQSKM	0.308735	0.592	WB	KVATVQPKM	0.401427	0.354	SB
12458	ORF1a	A	G	p.T4065A	4	HLA-A*02:03	TTAAKLMVV	0.27613	0.826	WB	ATAAKLMVV	0.493406	0.347	SB
12458	ORF1a	A	G	p.T4065A	4	HLA-A*02:05	TTAAKLMVV	0.342347	0.541	WB	ATAAKLMVV	0.50421	0.269	SB
12458	ORF1a	A	G	p.T4065A	4	HLA-A*02:06	TTAAKLMVV	0.356688	0.605	WB	ATAAKLMVV	0.517631	0.341	SB
12458	ORF1a	A	G	p.T4065A	4	HLA-B*51:01	VPLNIIPLT	0.259201	0.824	WB	VPLNIIPLA	0.460238	0.346	SB
12458	ORF1a	A	G	p.T4065A	4	HLA-B*35:01	IPLTTAAKL	0.379051	0.529	WB	IPLATAAKL	0.424896	0.469	SB
17279	ORF1ab	T	C	p.V1271A	3	HLA-B*57:01	LVSDIDITF	0.570294	0.692	WB	LASDIDITF	0.702917	0.474	SB
17279	ORF1ab	T	C	p.V1271A	3	HLA-B*35:03	LVSDIDITF	0.232534	0.525	WB	LASDIDITF	0.555752	0.174	SB
17279	ORF1ab	T	C	p.V1271A	3	HLA-C*08:01	LVSDIDITF	0.093377	0.566	WB	LASDIDITF	0.32724	0.129	SB
17279	ORF1ab	T	C	p.V1271A	3	HLA-C*04:03	LVSDIDITF	0.228509	0.507	WB	LASDIDITF	0.355474	0.307	SB
17279	ORF1ab	T	C	p.V1271A	3	HLA-C*05:01	LVSDIDITF	0.185104	0.665	WB	LASDIDITF	0.338294	0.387	SB
17279	ORF1ab	T	C	p.V1271A	3	HLA-C*08:02	LVSDIDITF	0.093596	1.038	WB	LASDIDITF	0.225257	0.497	SB
17279	ORF1ab	T	C	p.V1271A	3	HLA-C*12:03	LVSDIDITF	0.117456	0.726	WB	LASDIDITF	0.376349	0.194	SB
17279	ORF1ab	T	C	p.V1271A	3	HLA-C*16:01	LVSDIDITF	0.154176	0.976	WB	LASDIDITF	0.534762	0.189	SB
19241	ORF1ab	T	C	p.F1925S	4	HLA-B*35:05	NASFDNFKF	0.412527	0.606	WB	NASSDNFKF	0.482032	0.482	SB
19241	ORF1ab	T	C	p.F1925S	4	HLA-B*07:02	YPNASFDNF	0.393985	0.529	WB	YPNASSDNF	0.453334	0.446	SB
23687	S	A	G	p.N709D	7	HLA-A*24:02	AYSNNSIAI	0.277072	0.588	WB	AYSDNSIAI	0.424007	0.379	SB
23687	S	A	G	p.N709D	7	HLA-C*07:02	AYSNNSIAI	0.054356	0.899	WB	AYSDNSIAI	0.161494	0.354	SB
24363	S	T	C	p.I934T	3	HLA-B*39:05	IQDSLSSTA	0.156198	0.746	WB	TQDSLSSTA	0.233191	0.473	SB
24402	S	A	G	p.K947R	5	HLA-C*16:01	SALGKLQDV	0.284206	0.513	WB	SALGRLQDV	0.33866	0.41	SB
24780	S	A	G	p.K1073R	6	HLA-A*33:03	VTYVPAQEK	0.129558	2.117	-	VTYVPAQER	0.698493	0.116	SB
24780	S	A	G	p.K1073R	6	HLA-A*33:03	VTYVPAQEK	0.129558	2.117	-	VTYVPAQER	0.698493	0.116	SB
24780	S	A	G	p.K1073R	6	HLA-A*33:01	VTYVPAQEK	0.023804	3.971	-	VTYVPAQER	0.46108	0.254	SB
24780	S	A	G	p.K1073R	6	HLA-A*33:01	VTYVPAQEK	0.023804	3.971	-	VTYVPAQER	0.46108	0.254	SB
24780	S	A	G	p.K1073R	6	HLA-B*13:02	KNFTTAPAI	0.371019	0.53	WB	RNFTTAPAI	0.416417	0.43	SB
24780	S	A	G	p.K1073R	6	HLA-B*13:02	KNFTTAPAI	0.371019	0.53	WB	RNFTTAPAI	0.416417	0.43	SB
24849	S	T	C	p.V1096A	3	HLA-B*58:01	VFVSNGTHW	0.43061	0.611	WB	VFASNGTHW	0.508128	0.499	SB
24849	S	T	C	p.V1096A	3	HLA-B*35:05	FVSNGTHWF	0.282326	0.986	WB	FASNGTHWF	0.560802	0.371	SB
24849	S	T	C	p.V1096A	3	HLA-B*35:01	FVSNGTHWF	0.373487	0.538	WB	FASNGTHWF	0.691591	0.206	SB
24849	S	T	C	p.V1096A	3	HLA-C*08:01	FVSNGTHWF	0.073008	0.694	WB	FASNGTHWF	0.303006	0.146	SB
24849	S	T	C	p.V1096A	3	HLA-C*15:05	FVSNGTHWF	0.072406	1.254	WB	FASNGTHWF	0.207294	0.457	SB
24849	S	T	C	p.V1096A	3	HLA-C*04:03	FVSNGTHWF	0.209667	0.553	WB	FASNGTHWF	0.321196	0.35	SB
24849	S	T	C	p.V1096A	3	HLA-C*05:01	FVSNGTHWF	0.190242	0.65	WB	FASNGTHWF	0.34807	0.375	SB
24849	S	T	C	p.V1096A	3	HLA-C*08:02	FVSNGTHWF	0.102432	0.967	WB	FASNGTHWF	0.262114	0.445	SB
24849	S	T	C	p.V1096A	3	HLA-C*12:03	FVSNGTHWF	0.160202	0.569	WB	FASNGTHWF	0.508054	0.103	SB
24849	S	T	C	p.V1096A	3	HLA-C*16:01	FVSNGTHWF	0.235648	0.647	WB	FASNGTHWF	0.742664	0.07	SB
24903	S	T	C	p.I1114T	8	HLA-A*26:01	QIITTDNTF	0.168827	0.653	WB	QTITTDNTF	0.32539	0.32	SB
24903	S	T	C	p.I1114T	8	HLA-B*58:01	QIITTDNTF	0.071618	2.366	-	QTITTDNTF	0.654102	0.318	SB
24903	S	T	C	p.I1114T	8	HLA-B*13:02	RNFYEPQII	0.310849	0.709	WB	RNFYEPQTI	0.51451	0.254	SB
24903	S	T	C	p.I1114T	8	HLA-B*13:01	RNFYEPQII	0.162896	1.598	WB	RNFYEPQTI	0.344598	0.479	SB
24903	S	T	C	p.I1114T	8	HLA-B*48:01	RNFYEPQII	0.046313	1.235	WB	RNFYEPQTI	0.117651	0.484	SB
24903	S	T	C	p.I1114T	8	HLA-B*15:17	QIITTDNTF	0.362129	1.875	WB	QTITTDNTF	0.912367	0.184	SB
24996	S	T	C	p.L1145S	3	HLA-C*08:01	ELDSFKEEL	0.092867	0.568	WB	ESDSFKEEL	0.233213	0.213	SB
25628	ORF3a	T	C	p.F79S	3	HLA-A*29:01	FVCNLLLLF	0.3192	0.633	WB	SVCNLLLLF	0.429599	0.446	SB
25628	ORF3a	T	C	p.F79S	3	HLA-A*29:02	FVCNLLLLF	0.3192	0.633	WB	SVCNLLLLF	0.429599	0.446	SB
25628	ORF3a	T	C	p.F79S	3	HLA-B*13:01	ALSKGVHFV	0.287004	0.682	WB	ALSKGVHSV	0.434801	0.293	SB
25795	ORF3a	T	C	p.S135P	6	HLA-A*30:01	KCRSKNPLL	0.231977	0.74	WB	KCRPKNPLL	0.314695	0.469	SB
27334	ORF6	A	G	p.T45A	4	HLA-B*08:01	LTENKYSQL	0.117403	1.398	WB	LAENKYSQL	0.355137	0.403	SB
27334	ORF6	A	G	p.T45A	4	HLA-C*08:01	LTENKYSQL	0.07403	0.686	WB	LAENKYSQL	0.317391	0.136	SB
27334	ORF6	A	G	p.T45A	4	HLA-C*03:04	LTENKYSQL	0.113653	0.875	WB	LAENKYSQL	0.561909	0.166	SB
27334	ORF6	A	G	p.T45A	4	HLA-C*03:03	LTENKYSQL	0.113653	0.875	WB	LAENKYSQL	0.561909	0.166	SB
27334	ORF6	A	G	p.T45A	4	HLA-C*16:01	LTENKYSQL	0.092195	1.478	WB	LAENKYSQL	0.417243	0.3	SB
27792	ORF7b	T	C	p.F13L	3	HLA-A*02:07	SLIDFYLCF	0.140844	0.956	WB	SLIDFYLCL	0.714777	0.097	SB
27792	ORF7b	T	C	p.F13L	3	HLA-A*02:03	SLIDFYLCF	0.03697	3.88	-	SLIDFYLCL	0.519047	0.314	SB
27792	ORF7b	T	C	p.F13L	3	HLA-A*02:01	SLIDFYLCF	0.07485	2.312	-	SLIDFYLCL	0.811966	0.1	SB
27792	ORF7b	T	C	p.F13L	3	HLA-A*02:05	SLIDFYLCF	0.103247	2.059	-	SLIDFYLCL	0.543933	0.222	SB
27792	ORF7b	T	C	p.F13L	3	HLA-A*02:06	SLIDFYLCF	0.130462	1.792	WB	SLIDFYLCL	0.66902	0.181	SB
27876	ORF7b	T	C	p.C41R	6	HLA-A*33:03	ELQDHNETC	0.00027	32.652	-	ELQDHNETR	0.658069	0.158	SB
27876	ORF7b	T	C	p.C41R	6	HLA-A*33:01	ELQDHNETC	0.000263	29.19	-	ELQDHNETR	0.586165	0.134	SB
27876	ORF7b	T	C	p.C41R	6	HLA-A*34:01	ELQDHNETC	0.011533	12.495	-	ELQDHNETR	0.403517	0.26	SB
29031	N	A	G	p.E253G	3	HLA-A*30:01	EASKKPRQK	0.087139	2.287	-	GASKKPRQK	0.449457	0.225	SB
*WB: weak binding; SB: strong binding
